# Supplementary material for: N-(2,3-Dimethyl­phen­yl)-4-fluoro-N-[(4-fluoro­phen­yl)sulfon­yl]benzene­sulfonamide
Source: Acta Crystallogr Sect E Struct Rep Online. 2012 Sep 22;68(Pt 10):o2973. doi: 10.1107/S1600536812039402 (PMC3470340; doi:10.1107/S1600536812039402)
Supplement: Supplementary file 1 [file e-68-o2973-sup1.cif]

##############################################################################
#                                                                            #
# This CIF contains the data in a paper accepted for publication in          #
# Acta Crystallographica Section E. It conforms to the requirements of       #
# Notes for Authors for Acta Crystallographica Section E, and has been       #
# peer reviewed under the auspices of the IUCr Commission on Journals.       #
#                                                                            #
# Full details of the Crystallographic Information File format               #
# are given in the paper "The Crystallographic Information File (CIF):       #
# a New Standard Archive File for Crystallography" by S. R. Hall, F. H.      #
# Allen and I. D. Brown [Acta Cryst. (1991), A47, 655-685].                  #
#                                                                            #
# The current version of the core CIF dictionary is obtainable from          #
# ftp://ftp.iucr.org/pub/cif_core.dic.                                       #
#                                                                            #
# Software is freely available for graphical display of the structure(s)     #
# in this CIF. For information consult the CIF software page                 #
# http://www.iucr.org/resources/cif/software.                                #
#                                                                            #
# This file may be used for bona fide research purposes within the           #
# scientific community so long as proper attribution is given to the journal # 
# article from which it was obtained.                                        #
#                                                                            #
##############################################################################
data_global
_audit_creation_method     SHELXL-97
_journal_date_recd_electronic     2012-08-23
_journal_date_accepted     2012-09-15
_journal_name_full     'Acta Crystallographica, Section E'
_journal_year     2012
_journal_volume     68
_journal_issue     10
_journal_page_first     o2973
_journal_page_last     o2973
_journal_paper_category     QO
_journal_paper_doi     10.1107/S1600536812039402
_journal_coeditor_code     LD2072
_publ_contact_author_name     'Muneeb Hayat Khan'
_publ_contact_author_address
;
Questioned Documents Unit
Punjab Forensic Science Agency
Home Department
Lahore
Pakistan
;
_publ_contact_author_email     koolmuneeb@yahoo.com
_publ_contact_author_phone     '+923314248092'
_publ_section_title
;\
<i>N</i>-(2,3-Dimethylphenyl)-4-fluoro-<i>N</i>-[(4-fluorophenyl)sulfonyl]\
benzenesulfonamide
;
loop_
    _publ_author_name
    _publ_author_address
    'Mughal, Shumaila Younas'
;
Materials Chemistry Laboratry
Department of Chemistry
GC University
Lahore 54000
Pakistan
;
    'Khan, Islam Ullah'
;
Materials Chemistry Laboratry
Department of Chemistry
GC University
Lahore 54000
Pakistan
;
    'Harrison, William T. A.'
;
Department of Chemistry
University of Aberdeen
Meston Walk
Aberdeen AB24 3UE
Scotland
;
    'Khan, Muneeb Hayat'
;
Questioned Documents Unit
Punjab Forensic Science Agency
Home Department
Lahore
Pakistan
;
    'Tahir, Muhammad Nawaz'
;
Department of Physics
University of Sargodha
Punjab
Pakistan
;
data_I
_audit_creation_method     SHELXL97
_chemical_name_systematic
;
<i>N</i>-(2,3-Dimethylphenyl)-4-fluoro-<i>N</i>-[(4-fluorophenyl)sulfonyl]
benzenesulfonamide
;
_chemical_name_common     ?
_chemical_formula_moiety     'C20 H17 F2 N O4 S2'
_chemical_formula_sum     'C20 H17 F2 N O4 S2'
_chemical_formula_iupac     'C20 H17 F2 N O4 S2'
_chemical_formula_weight     437.47
_chemical_melting_point     ?
_symmetry_cell_setting     orthorhombic
_symmetry_space_group_name_H-M     'P b c a'
loop_
    _symmetry_equiv_pos_as_xyz
    'x, y, z'
    'x+1/2, -y+1/2, -z'
    '-x, y+1/2, -z+1/2'
    '-x+1/2, -y, z+1/2'
    '-x, -y, -z'
    '-x-1/2, y-1/2, z'
    'x, -y-1/2, z-1/2'
    'x-1/2, y, -z-1/2'
_cell_length_a     9.9493(5)
_cell_length_b     14.7107(8)
_cell_length_c     26.6871(17)
_cell_angle_alpha     90.00
_cell_angle_beta     90.00
_cell_angle_gamma     90.00
_cell_volume     3906.0(4)
_cell_formula_units_Z     8
_cell_measurement_reflns_used     202
_cell_measurement_theta_min     3.20
_cell_measurement_theta_max     20.50
_cell_measurement_temperature     296(2)
_exptl_crystal_description     block
_exptl_crystal_colour     yellow
_exptl_crystal_size_max     0.28
_exptl_crystal_size_mid     0.25
_exptl_crystal_size_min     0.23
_exptl_crystal_density_diffrn     1.488
_exptl_crystal_density_meas     ?
_exptl_crystal_density_method     'not measured'
_exptl_crystal_F_000     1808
_exptl_absorpt_coefficient_mu     0.319
_exptl_absorpt_correction_type     multi-scan
_exptl_absorpt_process_details     '(SADABS; Sheldrick, 2008)'
_exptl_absorpt_correction_T_min     0.916
_exptl_absorpt_correction_T_max     0.930
_exptl_special_details
;
;
_diffrn_ambient_temperature     296(2)
_diffrn_radiation_type     MoK\a
_diffrn_radiation_wavelength     0.71073
_diffrn_radiation_source     'fine-focus sealed tube'
_diffrn_radiation_monochromator     graphite
_diffrn_measurement_device_type     'Bruker APEXII CCD'
_diffrn_measurement_method     \w
_diffrn_detector_area_resol_mean     ?
_diffrn_reflns_number     31734
_diffrn_reflns_av_R_equivalents     0.0464
_diffrn_reflns_av_sigmaI/netI     0.0331
_diffrn_reflns_theta_min     1.53
_diffrn_reflns_theta_max     27.25
_diffrn_reflns_theta_full     27.25
_diffrn_measured_fraction_theta_max     0.996
_diffrn_measured_fraction_theta_full     0.996
_diffrn_reflns_limit_h_min     -12
_diffrn_reflns_limit_h_max     12
_diffrn_reflns_limit_k_min     -18
_diffrn_reflns_limit_k_max     14
_diffrn_reflns_limit_l_min     -34
_diffrn_reflns_limit_l_max     34
_diffrn_standards_number     ?
_diffrn_standards_interval_count     ?
_diffrn_standards_interval_time     ?
_diffrn_standards_decay_%     0
_refine_special_details
;
Refinement of <i>F</i>^2^ against ALL reflections. The weighted <i>R</i>-factor
<i>wR</i> and goodness of fit <i>S</i> are based on <i>F</i>^2^, conventional
<i>R</i>-factors <i>R</i> are based on <i>F</i>, with <i>F</i> set to zero for
negative <i>F</i>^2^. The threshold expression of <i>F</i>^2^ >
\s(<i>F</i>^2^) is used only for calculating <i>R</i>-factors(gt) <i>etc</i>.
and is not relevant to the choice of reflections for refinement.
<i>R</i>-factors based on <i>F</i>^2^ are statistically about twice as large
as those based on <i>F</i>, and <i>R</i>-factors based on ALL data will be
even larger.
;
_reflns_number_total     4352
_reflns_number_gt     2943
_reflns_threshold_expression     I>2\s(I)
_refine_ls_structure_factor_coef     Fsqd
_refine_ls_matrix_type     full
_refine_ls_R_factor_all     0.0813
_refine_ls_R_factor_gt     0.0484
_refine_ls_wR_factor_gt     0.1152
_refine_ls_wR_factor_ref     0.1334
_refine_ls_goodness_of_fit_ref     1.015
_refine_ls_restrained_S_all     1.015
_refine_ls_number_reflns     4352
_refine_ls_number_parameters     264
_refine_ls_number_restraints     0
_refine_ls_hydrogen_treatment     constr
_refine_ls_weighting_scheme     calc
_refine_ls_weighting_details
       'calc w = 1/[\s^2^(Fo^2^)+(0.0524P)^2^+2.7378P] where P=(Fo^2^+2Fc^2^)/3'
_atom_sites_solution_hydrogens     geom
_atom_sites_solution_primary     direct
_atom_sites_solution_secondary     difmap
_refine_ls_shift/su_max     0.000
_refine_ls_shift/su_mean     0.000
_refine_diff_density_max     0.473
_refine_diff_density_min     -0.285
_refine_ls_extinction_method     none
_refine_ls_extinction_coef     ?
loop_
    _atom_type_symbol
    _atom_type_description
    _atom_type_scat_dispersion_real
    _atom_type_scat_dispersion_imag
    _atom_type_scat_source
    'C' 'C' 0.0033 0.0016
                         'International Tables Vol C Tables 4.2.6.8 and 6.1.1.4'
    'H' 'H' 0.0000 0.0000
                         'International Tables Vol C Tables 4.2.6.8 and 6.1.1.4'
    'N' 'N' 0.0061 0.0033
                         'International Tables Vol C Tables 4.2.6.8 and 6.1.1.4'
    'O' 'O' 0.0106 0.0060
                         'International Tables Vol C Tables 4.2.6.8 and 6.1.1.4'
    'F' 'F' 0.0171 0.0103
                         'International Tables Vol C Tables 4.2.6.8 and 6.1.1.4'
    'S' 'S' 0.1246 0.1234
                         'International Tables Vol C Tables 4.2.6.8 and 6.1.1.4'
_computing_data_collection     'APEX2 (Bruker, 2007)'
_computing_cell_refinement     'SAINT (Bruker, 2007)'
_computing_data_reduction     'SAINT (Bruker, 2007)'
_computing_structure_solution     'SHELXS97 (Sheldrick, 2008)'
_computing_structure_refinement     'SHELXL97 (Sheldrick, 2008)'
_computing_molecular_graphics     'ORTEP-3 (Farrugia, 1997)'
_computing_publication_material     'SHELXL97 (Sheldrick, 2008)'
loop_
    _atom_site_type_symbol
    _atom_site_label
    _atom_site_fract_x
    _atom_site_fract_y
    _atom_site_fract_z
    _atom_site_U_iso_or_equiv
    _atom_site_adp_type
    _atom_site_calc_flag
    _atom_site_refinement_flags
    _atom_site_occupancy
    _atom_site_symmetry_multiplicity
    _atom_site_disorder_assembly
    _atom_site_disorder_group
    C C1 0.6678(3) 0.45285(18) 0.13773(11) 0.0504(7) Uani d . 1 1 . .
    C C2 0.7555(3) 0.48512(18) 0.10252(10) 0.0540(7) Uani d . 1 1 . .
    C C3 0.8910(3) 0.4952(2) 0.11660(13) 0.0616(8) Uani d . 1 1 . .
    C C4 0.9311(4) 0.4696(2) 0.16383(14) 0.0717(9) Uani d . 1 1 . .
    H H4 1.0208 0.4763 0.1729 0.086 Uiso calc R 1 1 . .
    C C5 0.8414(4) 0.4343(2) 0.19804(14) 0.0765(10) Uani d . 1 1 . .
    H H5 0.8715 0.4167 0.2296 0.092 Uiso calc R 1 1 . .
    C C6 0.7092(3) 0.4250(2) 0.18605(11) 0.0595(8) Uani d . 1 1 . .
    H H6 0.6480 0.4011 0.2089 0.071 Uiso calc R 1 1 . .
    C C7 0.7112(3) 0.5083(2) 0.05128(11) 0.0666(9) Uani d . 1 1 . .
    H H7A 0.7561 0.4696 0.0276 0.100 Uiso calc R 1 1 . .
    H H7B 0.7328 0.5706 0.0443 0.100 Uiso calc R 1 1 . .
    H H7C 0.6158 0.4996 0.0486 0.100 Uiso calc R 1 1 . .
    C C8 0.9920(4) 0.5330(3) 0.08077(16) 0.0961(13) Uani d . 1 1 . .
    H H8A 1.0796 0.5312 0.0958 0.144 Uiso calc R 1 1 . .
    H H8B 0.9691 0.5947 0.0729 0.144 Uiso calc R 1 1 . .
    H H8C 0.9922 0.4973 0.0506 0.144 Uiso calc R 1 1 . .
    C C9 0.4640(3) 0.62628(17) 0.11107(10) 0.0451(6) Uani d . 1 1 . .
    C C10 0.5733(3) 0.68129(19) 0.12047(12) 0.0571(7) Uani d . 1 1 . .
    H H10 0.6275 0.6707 0.1483 0.069 Uiso calc R 1 1 . .
    C C11 0.6018(4) 0.7518(2) 0.08853(14) 0.0733(9) Uani d . 1 1 . .
    H H11 0.6744 0.7902 0.0943 0.088 Uiso calc R 1 1 . .
    C C12 0.5205(4) 0.7638(2) 0.04815(14) 0.0768(10) Uani d . 1 1 . .
    C C13 0.4101(4) 0.7119(2) 0.03854(12) 0.0749(10) Uani d . 1 1 . .
    H H13 0.3554 0.7241 0.0111 0.090 Uiso calc R 1 1 . .
    C C14 0.3816(3) 0.6414(2) 0.07036(10) 0.0583(7) Uani d . 1 1 . .
    H H14 0.3077 0.6041 0.0646 0.070 Uiso calc R 1 1 . .
    C C15 0.3779(3) 0.29685(18) 0.14708(9) 0.0449(6) Uani d . 1 1 . .
    C C16 0.2445(3) 0.31051(19) 0.15903(10) 0.0517(7) Uani d . 1 1 . .
    H H16 0.1919 0.3501 0.1402 0.062 Uiso calc R 1 1 . .
    C C17 0.1902(3) 0.2645(2) 0.19928(11) 0.0557(7) Uani d . 1 1 . .
    H H17 0.1007 0.2728 0.2083 0.067 Uiso calc R 1 1 . .
    C C18 0.2703(3) 0.2067(2) 0.22544(10) 0.0542(7) Uani d . 1 1 . .
    C C19 0.4012(3) 0.1897(2) 0.21330(11) 0.0569(7) Uani d . 1 1 . .
    H H19 0.4518 0.1480 0.2314 0.068 Uiso calc R 1 1 . .
    C C20 0.4558(3) 0.23611(19) 0.17354(10) 0.0518(7) Uani d . 1 1 . .
    H H20 0.5450 0.2265 0.1645 0.062 Uiso calc R 1 1 . .
    S S1 0.43137(7) 0.53555(5) 0.15106(3) 0.0483(2) Uani d . 1 1 . .
    S S2 0.45376(7) 0.35921(5) 0.09885(2) 0.0494(2) Uani d . 1 1 . .
    F F1 0.5499(3) 0.83173(15) 0.01607(9) 0.1272(10) Uani d . 1 1 . .
    F F2 0.21844(19) 0.16374(13) 0.26576(7) 0.0773(6) Uani d . 1 1 . .
    O O1 0.4877(2) 0.55627(14) 0.19840(7) 0.0654(6) Uani d . 1 1 . .
    O O2 0.29538(19) 0.50962(14) 0.14719(9) 0.0677(6) Uani d . 1 1 . .
    O O3 0.3540(2) 0.39068(16) 0.06534(7) 0.0704(6) Uani d . 1 1 . .
    O O4 0.5668(2) 0.30948(14) 0.08134(7) 0.0622(5) Uani d . 1 1 . .
    N N1 0.5226(2) 0.44974(14) 0.12742(8) 0.0444(5) Uani d . 1 1 . .
loop_
    _atom_site_aniso_label
    _atom_site_aniso_U_11
    _atom_site_aniso_U_22
    _atom_site_aniso_U_33
    _atom_site_aniso_U_12
    _atom_site_aniso_U_13
    _atom_site_aniso_U_23
    C1 0.0518(16) 0.0389(14) 0.0604(17) -0.0005(12) 0.0075(13) -0.0049(12)
    C2 0.0611(17) 0.0435(16) 0.0574(17) 0.0019(13) 0.0051(14) -0.0018(13)
    C3 0.0486(16) 0.0509(17) 0.085(2) 0.0025(14) -0.0022(16) -0.0086(16)
    C4 0.064(2) 0.063(2) 0.088(2) -0.0010(17) 0.0044(19) -0.0038(18)
    C5 0.081(2) 0.080(2) 0.068(2) 0.006(2) -0.0230(19) 0.0015(18)
    C6 0.0580(18) 0.0585(18) 0.0619(18) -0.0002(15) -0.0060(14) 0.0022(14)
    C7 0.083(2) 0.0597(19) 0.0573(18) 0.0066(17) 0.0038(16) 0.0049(15)
    C8 0.071(2) 0.105(3) 0.112(3) -0.021(2) 0.015(2) 0.003(3)
    C9 0.0491(15) 0.0359(13) 0.0502(14) -0.0006(12) 0.0011(12) -0.0053(11)
    C10 0.0583(18) 0.0478(16) 0.0653(18) -0.0045(14) -0.0030(15) -0.0058(14)
    C11 0.082(2) 0.0494(18) 0.089(3) -0.0206(17) 0.008(2) -0.0050(17)
    C12 0.115(3) 0.0473(18) 0.068(2) -0.007(2) 0.017(2) 0.0057(16)
    C13 0.109(3) 0.068(2) 0.0487(17) 0.008(2) -0.0091(18) 0.0019(16)
    C14 0.0642(18) 0.0571(18) 0.0534(17) -0.0027(15) -0.0054(14) -0.0081(14)
    C15 0.0503(15) 0.0404(14) 0.0440(14) -0.0087(12) -0.0049(12) -0.0045(11)
    C16 0.0473(15) 0.0484(16) 0.0594(17) -0.0078(13) -0.0102(13) 0.0035(13)
    C17 0.0451(15) 0.0568(17) 0.0651(18) -0.0104(14) 0.0022(14) -0.0016(14)
    C18 0.0577(18) 0.0554(17) 0.0496(15) -0.0180(14) -0.0034(13) 0.0017(13)
    C19 0.0578(18) 0.0541(17) 0.0588(17) -0.0048(14) -0.0106(14) 0.0102(14)
    C20 0.0458(15) 0.0510(16) 0.0585(17) -0.0007(13) -0.0005(13) 0.0005(13)
    S1 0.0486(4) 0.0448(4) 0.0516(4) 0.0001(3) 0.0086(3) -0.0025(3)
    S2 0.0592(4) 0.0494(4) 0.0397(3) -0.0057(3) -0.0004(3) -0.0028(3)
    F1 0.209(3) 0.0732(14) 0.0998(17) -0.0283(17) 0.0147(18) 0.0319(13)
    F2 0.0742(12) 0.0903(14) 0.0672(11) -0.0198(10) 0.0045(10) 0.0228(10)
    O1 0.0839(15) 0.0678(13) 0.0445(11) 0.0104(12) 0.0046(10) -0.0086(9)
    O2 0.0462(11) 0.0566(13) 0.1003(17) -0.0017(10) 0.0155(11) 0.0027(11)
    O3 0.0764(15) 0.0838(15) 0.0510(11) -0.0119(12) -0.0174(11) 0.0096(11)
    O4 0.0746(14) 0.0565(12) 0.0556(12) -0.0007(11) 0.0155(10) -0.0153(10)
    N1 0.0429(11) 0.0399(12) 0.0503(12) -0.0012(9) 0.0031(10) -0.0043(10)
_geom_special_details
;
All e.s.d.'s (except the e.s.d. in the dihedral angle between two l.s. planes)
are estimated using the full covariance matrix. The cell e.s.d.'s are taken
into account individually in the estimation of e.s.d.'s in distances, angles
and torsion angles; correlations between e.s.d.'s in cell parameters are only
used when they are defined by crystal symmetry. An approximate (isotropic)
treatment of cell e.s.d.'s is used for estimating e.s.d.'s involving l.s.
planes.
;
loop_
    _geom_bond_atom_site_label_1
    _geom_bond_atom_site_label_2
    _geom_bond_site_symmetry_2
    _geom_bond_distance
    _geom_bond_publ_flag
    C1 C2 . 1.367(4) ?
    C1 C6 . 1.414(4) ?
    C1 N1 . 1.471(4) ?
    C2 C3 . 1.407(4) ?
    C2 C7 . 1.476(4) ?
    C3 C4 . 1.375(5) ?
    C3 C8 . 1.495(5) ?
    C4 C5 . 1.378(5) ?
    C4 H4 . 0.9300 ?
    C5 C6 . 1.361(4) ?
    C5 H5 . 0.9300 ?
    C6 H6 . 0.9300 ?
    C7 H7A . 0.9600 ?
    C7 H7B . 0.9600 ?
    C7 H7C . 0.9600 ?
    C8 H8A . 0.9600 ?
    C8 H8B . 0.9600 ?
    C8 H8C . 0.9600 ?
    C9 C10 . 1.378(4) ?
    C9 C14 . 1.379(4) ?
    C9 S1 . 1.739(3) ?
    C10 C11 . 1.373(4) ?
    C10 H10 . 0.9300 ?
    C11 C12 . 1.359(5) ?
    C11 H11 . 0.9300 ?
    C12 F1 . 1.348(4) ?
    C12 C13 . 1.362(5) ?
    C13 C14 . 1.371(4) ?
    C13 H13 . 0.9300 ?
    C14 H14 . 0.9300 ?
    C15 C20 . 1.377(4) ?
    C15 C16 . 1.380(4) ?
    C15 S2 . 1.751(3) ?
    C16 C17 . 1.380(4) ?
    C16 H16 . 0.9300 ?
    C17 C18 . 1.358(4) ?
    C17 H17 . 0.9300 ?
    C18 F2 . 1.350(3) ?
    C18 C19 . 1.365(4) ?
    C19 C20 . 1.374(4) ?
    C19 H19 . 0.9300 ?
    C20 H20 . 0.9300 ?
    S1 O2 . 1.410(2) ?
    S1 O1 . 1.415(2) ?
    S1 N1 . 1.678(2) ?
    S2 O3 . 1.414(2) ?
    S2 O4 . 1.421(2) ?
    S2 N1 . 1.681(2) ?
loop_
    _geom_angle_atom_site_label_1
    _geom_angle_atom_site_label_2
    _geom_angle_atom_site_label_3
    _geom_angle_site_symmetry_1
    _geom_angle_site_symmetry_3
    _geom_angle
    _geom_angle_publ_flag
    C2 C1 C6 . . 122.8(3) ?
    C2 C1 N1 . . 120.6(3) ?
    C6 C1 N1 . . 116.6(2) ?
    C1 C2 C3 . . 117.6(3) ?
    C1 C2 C7 . . 121.8(3) ?
    C3 C2 C7 . . 120.6(3) ?
    C4 C3 C2 . . 119.6(3) ?
    C4 C3 C8 . . 119.5(3) ?
    C2 C3 C8 . . 120.8(3) ?
    C3 C4 C5 . . 121.5(3) ?
    C3 C4 H4 . . 119.3 ?
    C5 C4 H4 . . 119.3 ?
    C6 C5 C4 . . 120.6(3) ?
    C6 C5 H5 . . 119.7 ?
    C4 C5 H5 . . 119.7 ?
    C5 C6 C1 . . 117.8(3) ?
    C5 C6 H6 . . 121.1 ?
    C1 C6 H6 . . 121.1 ?
    C2 C7 H7A . . 109.5 ?
    C2 C7 H7B . . 109.5 ?
    H7A C7 H7B . . 109.5 ?
    C2 C7 H7C . . 109.5 ?
    H7A C7 H7C . . 109.5 ?
    H7B C7 H7C . . 109.5 ?
    C3 C8 H8A . . 109.5 ?
    C3 C8 H8B . . 109.5 ?
    H8A C8 H8B . . 109.5 ?
    C3 C8 H8C . . 109.5 ?
    H8A C8 H8C . . 109.5 ?
    H8B C8 H8C . . 109.5 ?
    C10 C9 C14 . . 121.2(3) ?
    C10 C9 S1 . . 119.1(2) ?
    C14 C9 S1 . . 119.7(2) ?
    C11 C10 C9 . . 119.6(3) ?
    C11 C10 H10 . . 120.2 ?
    C9 C10 H10 . . 120.2 ?
    C12 C11 C10 . . 117.9(3) ?
    C12 C11 H11 . . 121.0 ?
    C10 C11 H11 . . 121.0 ?
    F1 C12 C11 . . 118.1(4) ?
    F1 C12 C13 . . 118.1(4) ?
    C11 C12 C13 . . 123.8(3) ?
    C12 C13 C14 . . 118.3(3) ?
    C12 C13 H13 . . 120.8 ?
    C14 C13 H13 . . 120.8 ?
    C13 C14 C9 . . 119.1(3) ?
    C13 C14 H14 . . 120.4 ?
    C9 C14 H14 . . 120.4 ?
    C20 C15 C16 . . 121.1(3) ?
    C20 C15 S2 . . 118.3(2) ?
    C16 C15 S2 . . 120.5(2) ?
    C17 C16 C15 . . 119.0(3) ?
    C17 C16 H16 . . 120.5 ?
    C15 C16 H16 . . 120.5 ?
    C18 C17 C16 . . 118.5(3) ?
    C18 C17 H17 . . 120.7 ?
    C16 C17 H17 . . 120.7 ?
    F2 C18 C17 . . 118.6(3) ?
    F2 C18 C19 . . 117.9(3) ?
    C17 C18 C19 . . 123.5(3) ?
    C18 C19 C20 . . 118.0(3) ?
    C18 C19 H19 . . 121.0 ?
    C20 C19 H19 . . 121.0 ?
    C19 C20 C15 . . 119.7(3) ?
    C19 C20 H20 . . 120.1 ?
    C15 C20 H20 . . 120.1 ?
    O2 S1 O1 . . 120.26(14) ?
    O2 S1 N1 . . 106.76(12) ?
    O1 S1 N1 . . 106.45(12) ?
    O2 S1 C9 . . 110.01(13) ?
    O1 S1 C9 . . 107.96(13) ?
    N1 S1 C9 . . 104.21(11) ?
    O3 S2 O4 . . 121.08(13) ?
    O3 S2 N1 . . 108.28(13) ?
    O4 S2 N1 . . 103.57(11) ?
    O3 S2 C15 . . 109.50(13) ?
    O4 S2 C15 . . 108.24(13) ?
    N1 S2 C15 . . 104.92(11) ?
    C1 N1 S1 . . 115.94(17) ?
    C1 N1 S2 . . 120.65(17) ?
    S1 N1 S2 . . 123.10(13) ?
loop_
    _geom_torsion_atom_site_label_1
    _geom_torsion_atom_site_label_2
    _geom_torsion_atom_site_label_3
    _geom_torsion_atom_site_label_4
    _geom_torsion_site_symmetry_1
    _geom_torsion_site_symmetry_2
    _geom_torsion_site_symmetry_3
    _geom_torsion_site_symmetry_4
    _geom_torsion
    _geom_torsion_publ_flag
    C6 C1 C2 C3 . . . . -3.5(4) ?
    N1 C1 C2 C3 . . . . 173.5(2) ?
    C6 C1 C2 C7 . . . . 176.0(3) ?
    N1 C1 C2 C7 . . . . -6.9(4) ?
    C1 C2 C3 C4 . . . . 2.3(4) ?
    C7 C2 C3 C4 . . . . -177.3(3) ?
    C1 C2 C3 C8 . . . . -177.9(3) ?
    C7 C2 C3 C8 . . . . 2.5(5) ?
    C2 C3 C4 C5 . . . . -0.2(5) ?
    C8 C3 C4 C5 . . . . -179.9(3) ?
    C3 C4 C5 C6 . . . . -0.9(5) ?
    C4 C5 C6 C1 . . . . -0.2(5) ?
    C2 C1 C6 C5 . . . . 2.5(5) ?
    N1 C1 C6 C5 . . . . -174.6(3) ?
    C14 C9 C10 C11 . . . . -0.7(4) ?
    S1 C9 C10 C11 . . . . 178.6(2) ?
    C9 C10 C11 C12 . . . . -0.8(5) ?
    C10 C11 C12 F1 . . . . -178.5(3) ?
    C10 C11 C12 C13 . . . . 2.4(6) ?
    F1 C12 C13 C14 . . . . 178.4(3) ?
    C11 C12 C13 C14 . . . . -2.5(6) ?
    C12 C13 C14 C9 . . . . 0.9(5) ?
    C10 C9 C14 C13 . . . . 0.6(4) ?
    S1 C9 C14 C13 . . . . -178.6(2) ?
    C20 C15 C16 C17 . . . . 2.2(4) ?
    S2 C15 C16 C17 . . . . -175.9(2) ?
    C15 C16 C17 C18 . . . . -0.5(4) ?
    C16 C17 C18 F2 . . . . 178.0(2) ?
    C16 C17 C18 C19 . . . . -1.8(4) ?
    F2 C18 C19 C20 . . . . -177.4(2) ?
    C17 C18 C19 C20 . . . . 2.4(4) ?
    C18 C19 C20 C15 . . . . -0.7(4) ?
    C16 C15 C20 C19 . . . . -1.6(4) ?
    S2 C15 C20 C19 . . . . 176.6(2) ?
    C10 C9 S1 O2 . . . . 158.3(2) ?
    C14 C9 S1 O2 . . . . -22.4(3) ?
    C10 C9 S1 O1 . . . . 25.3(3) ?
    C14 C9 S1 O1 . . . . -155.4(2) ?
    C10 C9 S1 N1 . . . . -87.6(2) ?
    C14 C9 S1 N1 . . . . 91.7(2) ?
    C20 C15 S2 O3 . . . . 158.7(2) ?
    C16 C15 S2 O3 . . . . -23.2(3) ?
    C20 C15 S2 O4 . . . . 24.8(2) ?
    C16 C15 S2 O4 . . . . -157.1(2) ?
    C20 C15 S2 N1 . . . . -85.3(2) ?
    C16 C15 S2 N1 . . . . 92.8(2) ?
    C2 C1 N1 S1 . . . . -98.9(3) ?
    C6 C1 N1 S1 . . . . 78.3(3) ?
    C2 C1 N1 S2 . . . . 87.2(3) ?
    C6 C1 N1 S2 . . . . -95.6(3) ?
    O2 S1 N1 C1 . . . . -166.84(19) ?
    O1 S1 N1 C1 . . . . -37.2(2) ?
    C9 S1 N1 C1 . . . . 76.7(2) ?
    O2 S1 N1 S2 . . . . 6.85(19) ?
    O1 S1 N1 S2 . . . . 136.46(16) ?
    C9 S1 N1 S2 . . . . -109.56(16) ?
    O3 S2 N1 C1 . . . . -141.3(2) ?
    O4 S2 N1 C1 . . . . -11.6(2) ?
    C15 S2 N1 C1 . . . . 101.8(2) ?
    O3 S2 N1 S1 . . . . 45.28(19) ?
    O4 S2 N1 S1 . . . . 175.00(15) ?
    C15 S2 N1 S1 . . . . -71.57(18) ?
loop_
    _geom_hbond_atom_site_label_D
    _geom_hbond_atom_site_label_H
    _geom_hbond_atom_site_label_A
    _geom_hbond_site_symmetry_A
    _geom_hbond_distance_DH
    _geom_hbond_distance_HA
    _geom_hbond_distance_DA
    _geom_hbond_angle_DHA
    C8 H8A O2 1_655 0.96 2.57 3.517(5) 170
    C19 H19 O1 3_645 0.93 2.39 3.260(4) 157
