# Supplementary material for: N-(2,3-Dimethyl­phen­yl)-4-fluoro-N-[(4-fluoro­phen­yl)sulfon­yl]benzene­sulfonamide
Source: Acta Crystallogr Sect E Struct Rep Online. 2012 Sep 22;68(Pt 10):o2973. doi: 10.1107/S1600536812039402 (PMC3470340; doi:10.1107/S1600536812039402)
Supplement: Supplementary file 2 [file e-68-o2973-Isup2.hkl]

# 
# h,k,l, Fc-squared, Fo-squared, sigma(Fo-squared) and status flag 
# 
data_I
_shelx_title ' U1GCU in Pbca  colourless PRISM' 
_shelx_refln_list_code          4 
_shelx_F_calc_maximum      392.93 
_exptl_crystal_F_000      1808.00 
_reflns_d_resolution_high  0.7761 
 
loop_ 
 _symmetry_equiv_pos_as_xyz 
 'x, y, z' 
 'x+1/2, -y+1/2, -z' 
 '-x, y+1/2, -z+1/2' 
 '-x+1/2, -y, z+1/2' 
 '-x, -y, -z' 
 '-x-1/2, y-1/2, z' 
 'x, -y-1/2, z-1/2' 
 'x-1/2, y, -z-1/2' 
 
_cell_length_a     9.9493 
_cell_length_b    14.7107 
_cell_length_c    26.6871 
_cell_angle_alpha  90.000 
_cell_angle_beta   90.000 
_cell_angle_gamma  90.000 
 
_shelx_F_squared_multiplier     1.000 
 
loop_ 
 _refln_index_h 
 _refln_index_k 
 _refln_index_l 
 _refln_F_squared_calc 
 _refln_F_squared_meas 
 _refln_F_squared_sigma 
 _refln_observed_status 
   2   0   0    51063.40    49707.98    683.01 o 
   4   0   0     9597.35     9306.97    154.40 o 
   6   0   0     6440.10     7309.66    224.72 o 
   8   0   0     2051.13     1942.11     60.19 o 
  10   0   0      246.47      292.38     39.35 o 
  12   0   0       91.37       45.17     51.84 o 
   2   1   0     7465.06     6506.93     66.51 o 
   4   1   0    11739.18    11581.55    120.61 o 
   6   1   0      488.12      541.28     18.64 o 
   8   1   0      610.80      583.21     24.73 o 
  10   1   0       76.86       96.25     19.97 o 
  12   1   0       22.51       37.69     20.50 o 
   0   2   0     3720.24     4084.48     64.61 o 
   2   2   0      743.94      915.11     12.17 o 
   4   2   0     3307.98     3143.29     39.36 o 
   6   2   0     1492.32     1849.31     33.69 o 
   8   2   0      243.35      191.27     16.15 o 
  10   2   0       25.00       46.07     19.62 o 
  12   2   0       81.06      107.50     24.40 o 
   2   3   0     3444.48     3976.77     63.35 o 
   4   3   0     4249.29     4097.04     56.02 o 
   6   3   0     1458.28     1532.24     44.78 o 
   8   3   0       65.83       77.27     13.96 o 
  10   3   0      150.91      183.89     21.79 o 
  12   3   0        4.66       -8.19     19.21 o 
   0   4   0    42265.48    44975.75    677.07 o 
   2   4   0     1020.14     1093.45     22.97 o 
   4   4   0      293.78      273.23     13.38 o 
   6   4   0     1326.42     1303.72     33.68 o 
   8   4   0       58.24       33.87     14.20 o 
  10   4   0      613.71      571.62     32.13 o 
  12   4   0      115.17       87.50     24.71 o 
   2   5   0     6825.70     7594.22    130.01 o 
   4   5   0     7430.05     6687.00    101.73 o 
   6   5   0     5258.07     5093.24     85.48 o 
   8   5   0      636.80      670.21     42.26 o 
  10   5   0      376.63      385.58     27.43 o 
  12   5   0        4.13       -6.45     20.31 o 
   0   6   0    29458.17    31050.63    471.43 o 
   2   6   0       66.36      107.75      8.54 o 
   4   6   0      907.16      705.83     35.78 o 
   6   6   0     5920.32     5864.67     96.23 o 
   8   6   0       87.85      102.27     19.43 o 
  10   6   0       10.19       -0.50     23.26 o 
  12   6   0        6.26      -19.40     21.44 o 
   2   7   0     3555.77     3801.81     60.69 o 
   4   7   0     1150.62     1034.01     65.77 o 
   6   7   0     1478.84     1439.71     47.62 o 
   8   7   0      144.07      117.30     21.09 o 
  10   7   0       63.25       27.94     17.03 o 
   0   8   0      129.46      122.86     14.14 o 
   2   8   0       50.09       52.61      8.06 o 
   4   8   0        1.95      -15.74     15.84 o 
   6   8   0       35.52       70.83     19.35 o 
   8   8   0       49.32       40.19     14.76 o 
  10   8   0        9.19        2.00     20.46 o 
   2   9   0      739.66      912.65     25.65 o 
   4   9   0      800.79      727.17     95.18 o 
   6   9   0      479.06      443.05     44.23 o 
   8   9   0      206.41      243.77     31.33 o 
  10   9   0       64.76       72.72     25.21 o 
   0  10   0     3586.04     3528.30     77.66 o 
   2  10   0    11227.76    11189.09    181.59 o 
   4  10   0     1217.94     1167.25     62.68 o 
   6  10   0      469.78      454.22     81.25 o 
   8  10   0      637.02      573.67     86.67 o 
  10  10   0      143.62      193.46     45.92 o 
   2  11   0      228.85      276.12     17.87 o 
   4  11   0     3552.83     3574.56    184.94 o 
   6  11   0      358.30      273.00     47.20 o 
   8  11   0      181.79      147.90     38.84 o 
  10  11   0      175.77      287.96     50.67 o 
   0  12   0     1462.38     1461.59     55.25 o 
   2  12   0     3199.94     2919.58     72.04 o 
   4  12   0       34.50       31.23     30.95 o 
   6  12   0       87.95       76.31     31.68 o 
   8  12   0       66.48       82.21     44.88 o 
   2  13   0      111.85       72.11     16.71 o 
   4  13   0      110.12       41.29     25.70 o 
   6  13   0      169.40      200.64     38.74 o 
   8  13   0       20.80       57.26     46.43 o 
   0  14   0       77.64       75.83     27.86 o 
   2  14   0      415.35      406.78     61.13 o 
   4  14   0      141.50      132.14     34.05 o 
   6  14   0      162.60      220.92     41.41 o 
   8  14   0      166.98      161.83     72.74 o 
   2  15   0       13.06        5.55     18.22 o 
   4  15   0      126.82      131.55     46.43 o 
   6  15   0      398.10      303.33     61.90 o 
   0  16   0      197.13      179.52     41.79 o 
   2  16   0       34.71       19.17     21.15 o 
   4  16   0        0.62      -23.21     37.14 o 
   6  16   0       17.63       10.83     43.33 o 
   2  17   0      428.96      423.43     39.39 o 
   4  17   0      208.70      181.07     54.17 o 
   0  18   0      434.37      476.66     63.45 o 
   2  18   0      155.03      229.04     51.07 o 
   1   1   1    31120.88    31408.40    234.04 o 
   2   1   1    24822.71    23619.54    163.85 o 
   3   1   1     2062.97     1971.16     16.94 o 
   4   1   1     6262.80     6254.90     56.87 o 
   5   1   1      470.61      560.85     10.98 o 
   6   1   1     1445.80     1372.51     19.96 o 
   7   1   1     1322.71     1200.68     21.02 o 
   8   1   1       21.77       -3.34      7.58 o 
   9   1   1      581.97      511.57     17.95 o 
  10   1   1       66.04       23.93     12.46 o 
  11   1   1      111.85      121.63     16.40 o 
  12   1   1      115.88      122.07     17.74 o 
   0   2   1      147.91      164.35      4.38 o 
   1   2   1     1032.59      845.82      8.87 o 
   2   2   1      973.00      973.61      9.52 o 
   3   2   1     2475.52     2463.32     20.60 o 
   4   2   1     1077.41      968.89     14.56 o 
   5   2   1      248.18      304.91      9.22 o 
   6   2   1     1065.06     1040.18     16.78 o 
   7   2   1       58.28       56.58      6.88 o 
   8   2   1       12.10       -7.18      7.18 o 
   9   2   1      208.11      225.87     15.14 o 
  10   2   1      224.91      226.76     18.47 o 
  11   2   1        8.82       -0.37     12.88 o 
  12   2   1        9.69       26.71     14.51 o 
   1   3   1    13374.70    13498.89    112.31 o 
   2   3   1     5667.77     5746.56     54.47 o 
   3   3   1     1004.67      793.16     10.18 o 
   4   3   1     3152.36     3130.55     33.19 o 
   5   3   1     4759.36     5023.13     51.84 o 
   6   3   1       19.70       25.48      5.41 o 
   7   3   1      373.09      382.23     11.85 o 
   8   3   1     1396.00     1283.05     24.11 o 
   9   3   1       34.79       24.17     10.55 o 
  10   3   1      561.67      583.77     24.86 o 
  11   3   1      109.95       69.44     15.00 o 
  12   3   1       46.42       30.70     15.45 o 
   0   4   1     3472.72     3546.14     41.92 o 
   1   4   1     3064.28     2855.86     23.58 o 
   2   4   1    14199.87    13784.72    135.05 o 
   3   4   1      454.38      500.59     11.65 o 
   4   4   1      470.28      406.47     14.15 o 
   5   4   1      628.82      686.84     15.05 o 
   6   4   1      165.50      173.80      7.93 o 
   7   4   1      178.45      174.58     10.53 o 
   8   4   1       54.00       53.47     10.40 o 
   9   4   1        5.09       35.93     11.24 o 
  10   4   1       75.87       53.57     12.35 o 
  11   4   1       37.08       55.12     14.81 o 
  12   4   1        4.44      -14.41     14.41 o 
   1   5   1     1220.82     1223.80     14.10 o 
   2   5   1       26.81       12.72      4.11 o 
   3   5   1      708.79      726.29     19.01 o 
   4   5   1      535.71      573.47     12.19 o 
   5   5   1      347.76      359.96     10.93 o 
   6   5   1        0.95        9.15      7.08 o 
   7   5   1      915.57      870.44     23.79 o 
   8   5   1      345.71      293.20     15.61 o 
   9   5   1       10.23       13.17     10.37 o 
  10   5   1        0.22       -1.38     11.09 o 
  11   5   1       19.50       -4.77     12.28 o 
  12   5   1        0.22       -5.62     14.51 o 
   0   6   1     1668.17     1358.69     20.77 o 
   1   6   1     7326.33     7066.89     64.01 o 
   2   6   1     5758.14     5575.64     55.03 o 
   3   6   1     9642.55     9137.84    140.45 o 
   4   6   1      299.76      241.45     14.84 o 
   5   6   1     3592.32     3420.35     41.65 o 
   6   6   1      986.03      998.71     31.11 o 
   7   6   1      963.53      856.60     25.90 o 
   8   6   1      762.86      780.17     24.25 o 
   9   6   1       40.85       29.74     10.56 o 
  10   6   1       18.38       10.43     11.33 o 
  11   6   1      187.89      219.06     17.59 o 
  12   6   1        0.74       14.30     15.85 o 
   1   7   1      404.49      343.76      8.20 o 
   2   7   1     4631.74     4971.63     61.13 o 
   3   7   1       45.28       45.85     11.48 o 
   4   7   1       92.71      108.43     13.73 o 
   5   7   1      565.61      575.46     24.78 o 
   6   7   1     3465.00     3284.68     42.15 o 
   7   7   1      208.61      203.62     14.23 o 
   8   7   1       59.43       53.93     12.85 o 
   9   7   1      194.80      197.51     15.52 o 
  10   7   1       91.75       90.78     13.59 o 
  11   7   1      130.98      166.93     16.60 o 
   0   8   1     3220.61     3097.64     47.74 o 
   1   8   1     1375.57     1288.09     20.51 o 
   2   8   1      470.36      500.30     13.31 o 
   3   8   1      294.14      265.92     20.28 o 
   4   8   1      287.81      284.61     21.58 o 
   5   8   1      149.59      141.04     16.63 o 
   6   8   1      149.91      143.79     18.08 o 
   7   8   1      153.33      205.47     15.97 o 
   8   8   1      169.12      192.06     14.14 o 
   9   8   1       34.67       21.90     10.84 o 
  10   8   1      117.31      107.97     22.45 o 
  11   8   1       39.99       96.51     20.07 o 
   1   9   1      183.26      192.88      9.44 o 
   2   9   1       82.57       83.91      9.98 o 
   3   9   1     1117.93     1059.07     18.47 o 
   4   9   1       14.45       -7.66     12.34 o 
   5   9   1        7.18       -2.49     14.41 o 
   6   9   1      248.99      216.62     24.45 o 
   7   9   1        0.27       27.26     15.39 o 
   8   9   1        1.85        7.55     16.43 o 
   9   9   1       26.11       41.51     18.98 o 
  10   9   1       18.87       12.79     18.32 o 
  11   9   1       12.73       46.62     25.28 o 
   0  10   1      204.64      227.67     19.93 o 
   1  10   1      222.06      234.13     10.40 o 
   2  10   1        4.07       -0.43     12.98 o 
   3  10   1       21.47       20.48      7.10 o 
   4  10   1       75.25       78.14     16.27 o 
   5  10   1      307.45      318.16     27.55 o 
   6  10   1       71.48       96.19     20.17 o 
   7  10   1       86.75      119.41     31.12 o 
   8  10   1       29.89       71.17     34.40 o 
   9  10   1       10.00       41.43     22.44 o 
  10  10   1       45.92       11.24     24.46 o 
   1  11   1     2375.19     2265.32     32.39 o 
   2  11   1      832.47      849.05     19.88 o 
   3  11   1      467.68      429.16     13.68 o 
   4  11   1     4166.71     4161.36    116.19 o 
   5  11   1      230.91      312.93     28.59 o 
   6  11   1      268.88      292.78     41.41 o 
   7  11   1        5.89        0.79     19.30 o 
   8  11   1       27.94       43.95     22.57 o 
   9  11   1       54.18       69.95     25.18 o 
  10  11   1       35.59       44.56     25.82 o 
   0  12   1      812.40      784.38     27.64 o 
   1  12   1        9.08        0.59      9.44 o 
   2  12   1      147.72      132.21     13.74 o 
   3  12   1      256.56      269.27     16.61 o 
   4  12   1       29.57       34.83     17.65 o 
   5  12   1      708.90      742.21     63.44 o 
   6  12   1       20.99        7.05     17.83 o 
   7  12   1       54.77       31.06     20.72 o 
   8  12   1      541.40      600.69     47.13 o 
   9  12   1       24.69      -12.78     21.60 o 
   1  13   1     1308.66     1237.79     30.92 o 
   2  13   1       26.39       27.32     10.57 o 
   3  13   1       64.46       62.65     10.73 o 
   4  13   1      189.14      166.75     23.14 o 
   5  13   1      173.19      150.33     28.59 o 
   6  13   1       43.56       21.00     19.87 o 
   7  13   1       10.82       41.24     22.29 o 
   8  13   1        4.49        5.53     22.47 o 
   9  13   1       62.62       65.93     27.34 o 
   0  14   1       36.49       25.75     18.57 o 
   1  14   1       30.05       -8.46     11.98 o 
   2  14   1       36.07       32.23     13.03 o 
   3  14   1        2.95      -10.09     14.07 o 
   4  14   1        1.13       -9.47     16.28 o 
   5  14   1       39.82        2.85     19.02 o 
   6  14   1        2.00      -28.15     28.15 o 
   7  14   1       81.81       95.40     33.73 o 
   8  14   1        0.07       23.06     23.38 o 
   1  15   1      610.68      662.97     31.38 o 
   2  15   1        0.13       -6.41     12.21 o 
   3  15   1      184.17      201.27     18.16 o 
   4  15   1       67.45       16.93     44.11 o 
   5  15   1      122.89      104.69     33.87 o 
   6  15   1       27.44       41.01     29.55 o 
   7  15   1        0.73        6.16     30.08 o 
   0  16   1      216.95      232.12     31.17 o 
   1  16   1        0.15       -2.27     13.60 o 
   2  16   1      240.16      248.85     22.06 o 
   3  16   1      331.35      342.19     42.68 o 
   4  16   1        1.21       23.49     27.76 o 
   5  16   1      215.09      218.57     38.84 o 
   6  16   1      143.69       95.19     42.56 o 
   1  17   1      335.20      381.31     26.96 o 
   2  17   1      285.52      329.59     25.70 o 
   3  17   1       22.93        3.13     33.27 o 
   4  17   1      294.66      330.43     45.40 o 
   5  17   1       67.96       86.15     34.35 o 
   0  18   1        7.79       52.62     37.14 o 
   1  18   1        0.03       32.85     17.35 o 
   2  18   1       64.92       58.35     27.76 o 
   3  18   1        3.13       52.62     30.64 o 
   0   0   2     2020.49     1760.26     32.30 o 
   1   0   2     1729.30     1723.13     20.38 o 
   2   0   2    31843.39    30270.15    295.68 o 
   3   0   2     6686.07     5783.05     60.03 o 
   4   0   2     2623.59     3357.11     42.63 o 
   5   0   2     3840.58     4206.08     78.85 o 
   6   0   2       63.20       94.65     12.87 o 
   7   0   2     1296.51     1336.81     32.32 o 
   8   0   2      184.11      138.95     16.66 o 
   9   0   2       26.45       12.94     12.43 o 
  10   0   2       67.35       42.25     18.29 o 
  11   0   2       29.61       19.36     18.45 o 
  12   0   2        2.50       14.78     20.10 o 
   1   1   2      825.41      859.03     10.14 o 
   2   1   2       18.22       16.42      3.17 o 
   3   1   2     1154.45      873.81     15.55 o 
   4   1   2     2060.22     2155.18     24.33 o 
   5   1   2      201.11      161.94      6.96 o 
   6   1   2     2087.70     1986.99     25.13 o 
   7   1   2        5.46       24.55      6.69 o 
   8   1   2       34.48       12.70      7.84 o 
   9   1   2      156.58      168.09     12.58 o 
  10   1   2        0.14       -4.29     11.68 o 
  11   1   2      280.98      222.91     20.24 o 
  12   1   2        0.22      -13.36     13.36 o 
   0   2   2     1401.84     1511.34     18.03 o 
   1   2   2    15148.25    15433.56    119.00 o 
   2   2   2    33121.14    34380.10    251.19 o 
   3   2   2     5407.07     4897.93     37.43 o 
   4   2   2     1346.49     1058.97     14.58 o 
   5   2   2      645.89      744.34     13.26 o 
   6   2   2       26.20       14.12      5.55 o 
   7   2   2      104.96      126.54      8.28 o 
   8   2   2      348.51      303.48     13.48 o 
   9   2   2     1675.05     1655.04     32.96 o 
  10   2   2       13.81       11.91     11.25 o 
  11   2   2      241.97      197.61     18.54 o 
  12   2   2        9.05      -13.58     13.58 o 
   1   3   2       27.49       45.85      3.38 o 
   2   3   2     1946.60     2080.62     20.37 o 
   3   3   2     1267.82     1525.42     22.38 o 
   4   3   2      766.46      788.51     20.95 o 
   5   3   2     2070.41     2173.51     25.89 o 
   6   3   2      354.58      299.94     10.89 o 
   7   3   2      723.67      719.77     15.45 o 
   8   3   2       20.64       -8.47      8.47 o 
   9   3   2       25.80       36.52     11.08 o 
  10   3   2       22.43        9.17     11.45 o 
  11   3   2       19.03       24.18     13.96 o 
  12   3   2       57.36       29.99     15.00 o 
   0   4   2     3869.86     4014.16     58.05 o 
   1   4   2     3326.65     3575.73     31.21 o 
   2   4   2     2968.41     3106.15     28.93 o 
   3   4   2     5950.78     6519.94     64.19 o 
   4   4   2      591.85      528.89     20.04 o 
   5   4   2      246.38      241.70      7.08 o 
   6   4   2       14.49        1.00      4.59 o 
   7   4   2       37.96       41.43      5.57 o 
   8   4   2      404.04      333.77     16.12 o 
   9   4   2     1378.73     1425.87     34.08 o 
  10   4   2      130.47      135.53     14.64 o 
  11   4   2       37.53       29.27     13.66 o 
  12   4   2       24.64       20.58     15.36 o 
   1   5   2    10650.36     9886.65     80.91 o 
   2   5   2       12.40       20.13      3.09 o 
   3   5   2      346.37      353.64      8.86 o 
   4   5   2        6.01        6.34      4.91 o 
   5   5   2     1434.04     1477.31     22.58 o 
   6   5   2      115.85      121.20     10.42 o 
   7   5   2     3165.27     3233.02     39.45 o 
   8   5   2       97.62       79.54     12.10 o 
   9   5   2      597.17      584.20     21.59 o 
  10   5   2       49.10       46.56     12.08 o 
  11   5   2       20.86       34.55     13.26 o 
  12   5   2       27.39       32.63     17.07 o 
   0   6   2     3177.54     3215.30     40.46 o 
   1   6   2      308.44      281.69      6.97 o 
   2   6   2     2220.79     2199.11     32.03 o 
   3   6   2        6.27       33.05     10.31 o 
   4   6   2      131.76      162.25     11.58 o 
   5   6   2       82.01      106.65     10.51 o 
   6   6   2      225.86      217.49     12.48 o 
   7   6   2      333.33      349.35     13.94 o 
   8   6   2       58.58       21.60     10.86 o 
   9   6   2       18.50       17.21     10.58 o 
  10   6   2        8.79        9.18     10.91 o 
  11   6   2       31.82       61.82     14.06 o 
  12   6   2        9.64      -14.28     16.49 o 
   1   7   2      990.23      813.41     12.33 o 
   2   7   2      266.59      421.29     13.15 o 
   3   7   2        0.05       -2.66     11.74 o 
   4   7   2       69.97       49.76     12.62 o 
   5   7   2     1190.75     1262.80     28.57 o 
   6   7   2      826.14      722.50     30.30 o 
   7   7   2     2274.60     2277.28     53.52 o 
   8   7   2        0.07       -3.74     10.03 o 
   9   7   2      432.92      399.89     19.60 o 
  10   7   2        0.15       -7.82     11.30 o 
  11   7   2       41.89       50.66     14.79 o 
   0   8   2     9046.17     9426.48    124.77 o 
   1   8   2     1109.99     1053.46     17.46 o 
   2   8   2      150.92      183.38      9.65 o 
   3   8   2     1821.82     1775.61     25.75 o 
   4   8   2       58.03       33.72     13.32 o 
   5   8   2      756.73      747.38     31.28 o 
   6   8   2        7.18        1.27     12.88 o 
   7   8   2     4475.67     4060.96     63.39 o 
   8   8   2      190.77      165.33     14.41 o 
   9   8   2        1.91       -5.99     10.06 o 
  10   8   2        1.02      -13.18     13.18 o 
  11   8   2       15.82        7.97     22.46 o 
   1   9   2     1669.91     1688.02     24.97 o 
   2   9   2     1861.10     1747.59     28.81 o 
   3   9   2     1762.25     1704.71     25.89 o 
   4   9   2      402.92      346.13     24.33 o 
   5   9   2     1083.54     1091.74     40.36 o 
   6   9   2      248.89      193.18     20.50 o 
   7   9   2      811.17      889.55     39.50 o 
   8   9   2       43.63       32.70     17.17 o 
   9   9   2      137.06       99.20     19.61 o 
  10   9   2        4.47       -1.69     18.15 o 
  11   9   2       27.67       50.67     23.08 o 
   0  10   2      244.16      239.60     17.34 o 
   1  10   2       81.39      106.72      8.25 o 
   2  10   2       55.34       48.63      7.91 o 
   3  10   2     2510.96     2592.14     36.80 o 
   4  10   2        2.62        1.66     13.27 o 
   5  10   2     2568.65     2480.25     65.07 o 
   6  10   2       19.70       15.95     16.40 o 
   7  10   2      154.13      177.48     25.82 o 
   8  10   2      109.05       97.13     37.53 o 
   9  10   2       56.30       68.56     23.42 o 
  10  10   2        1.27        7.76     20.34 o 
   1  11   2      313.03      293.87     12.60 o 
   2  11   2      235.31      276.56     12.82 o 
   3  11   2      468.13      479.41     22.99 o 
   4  11   2       27.93       -8.41     26.36 o 
   5  11   2      118.26      102.99     27.03 o 
   6  11   2      179.83      155.75     25.75 o 
   7  11   2      839.48      829.45     45.78 o 
   8  11   2      105.31      111.78     25.53 o 
   9  11   2      167.65      191.71     29.44 o 
  10  11   2       41.06       38.52     25.38 o 
   0  12   2      194.16      150.21     21.70 o 
   1  12   2     1229.62     1179.76     28.65 o 
   2  12   2      235.53      232.42     15.46 o 
   3  12   2     2546.72     2547.12     46.09 o 
   4  12   2        3.30        7.93     16.05 o 
   5  12   2      868.69      759.65     40.65 o 
   6  12   2       64.05       43.85     20.05 o 
   7  12   2      235.99      178.05     26.98 o 
   8  12   2        9.36       19.60     22.59 o 
   9  12   2        9.08      -12.31     21.23 o 
   1  13   2     1581.30     1548.92     43.98 o 
   2  13   2      367.53      355.08     18.32 o 
   3  13   2        0.67       -8.98      8.98 o 
   4  13   2       91.08       98.72     24.12 o 
   5  13   2        3.72        8.15     18.49 o 
   6  13   2        0.12      -29.89     32.39 o 
   7  13   2      321.89      358.81     36.79 o 
   8  13   2       82.46       97.86     25.91 o 
   9  13   2        5.92       30.84     26.13 o 
   0  14   2       86.42       67.88     21.67 o 
   1  14   2        1.94      -11.84     11.84 o 
   2  14   2      120.55      126.36     15.77 o 
   3  14   2      183.65      171.13     16.87 o 
   4  14   2        6.86      -10.81     16.46 o 
   5  14   2       14.22      -17.13     18.76 o 
   6  14   2       65.98       43.82     22.34 o 
   7  14   2       97.64       99.32     25.19 o 
   8  14   2       66.87      108.74     27.95 o 
   1  15   2       83.91       89.14     16.33 o 
   2  15   2        9.74       -2.58     12.46 o 
   3  15   2      271.46      257.78     19.72 o 
   4  15   2        0.36      -12.97     22.90 o 
   5  15   2       29.74        0.54     26.79 o 
   6  15   2       35.40       42.61     30.58 o 
   7  15   2       55.54       63.75     34.35 o 
   0  16   2       15.15      -13.49     19.13 o 
   1  16   2       69.15       74.46     17.00 o 
   2  16   2        2.16       14.71     14.54 o 
   3  16   2      535.13      627.93     52.49 o 
   4  16   2        1.04       24.91     31.73 o 
   5  16   2       27.19       28.35     28.98 o 
   6  16   2       56.10        3.29     30.58 o 
   1  17   2       25.15       42.02     17.72 o 
   2  17   2       23.78       33.78     16.94 o 
   3  17   2       87.58      100.32     71.96 o 
   4  17   2       10.51       11.32     27.89 o 
   5  17   2       93.51      140.38     37.21 o 
   0  18   2        0.56       10.83     25.10 o 
   1  18   2      110.39      133.22     24.35 o 
   2  18   2        8.86       13.93     25.70 o 
   3  18   2      187.72      137.62     35.55 o 
   1   1   3    31681.32    31241.50    222.97 o 
   2   1   3    11794.29    12462.14     89.87 o 
   3   1   3     8050.81     7179.28     53.18 o 
   4   1   3     4897.79     4578.99     39.81 o 
   5   1   3     2754.45     2979.87     29.30 o 
   6   1   3       13.76       17.72      5.64 o 
   7   1   3     1245.10     1195.46     21.37 o 
   8   1   3        3.95       -7.29      7.29 o 
   9   1   3      343.23      408.40     16.60 o 
  10   1   3       25.70       28.51     12.70 o 
  11   1   3        0.03      -12.30     12.30 o 
  12   1   3        7.80        5.59     13.94 o 
   0   2   3    37794.20    38455.07    357.13 o 
   1   2   3      971.51     1123.63     10.58 o 
   2   2   3      809.26      758.75     11.70 o 
   3   2   3      109.16      130.17      5.77 o 
   4   2   3     3116.05     3060.32     26.87 o 
   5   2   3      100.10       78.87      6.70 o 
   6   2   3       55.52       57.72      6.08 o 
   7   2   3      460.92      461.55     14.00 o 
   8   2   3       79.82       59.80      9.20 o 
   9   2   3       55.81       65.07     12.11 o 
  10   2   3      296.76      295.18     17.49 o 
  11   2   3        1.96        5.62     13.16 o 
  12   2   3       29.73       19.15     14.88 o 
   1   3   3      107.59      113.41      4.53 o 
   2   3   3     6205.38     5852.01     47.03 o 
   3   3   3     1820.36     2084.08     19.62 o 
   4   3   3     1262.31     1253.52     23.00 o 
   5   3   3     1605.97     1827.84     35.36 o 
   6   3   3       59.92       56.34      6.24 o 
   7   3   3     1042.30      896.89     16.83 o 
   8   3   3     1924.87     1823.83     32.12 o 
   9   3   3        2.12       -4.67      9.95 o 
  10   3   3      254.26      272.72     17.38 o 
  11   3   3       26.83       23.18     13.25 o 
  12   3   3       23.45       -2.50     14.11 o 
   0   4   3    23708.68    23546.82    241.87 o 
   1   4   3    51819.68    54020.83    399.76 o 
   2   4   3      154.17      231.14      6.59 o 
   3   4   3     9687.07     9656.58     96.11 o 
   4   4   3      990.69      981.66     12.36 o 
   5   4   3     4002.19     4295.21     41.14 o 
   6   4   3     1613.31     1516.10     24.21 o 
   7   4   3      454.96      389.91     12.74 o 
   8   4   3      313.01      335.16     16.24 o 
   9   4   3       12.19       19.67     10.67 o 
  10   4   3        5.86       24.35     11.30 o 
  11   4   3      117.81      164.09     17.77 o 
  12   4   3       25.08       31.26     15.28 o 
   1   5   3       33.37       26.38      3.05 o 
   2   5   3      462.18      421.60      7.88 o 
   3   5   3      130.16      163.43      8.30 o 
   4   5   3      184.90      221.03      8.20 o 
   5   5   3      189.28      201.26     11.04 o 
   6   5   3      771.03      792.16     18.11 o 
   7   5   3       23.76       28.38      9.46 o 
   8   5   3      468.76      378.80     17.94 o 
   9   5   3      104.34      109.29     13.03 o 
  10   5   3       13.97        7.78     11.15 o 
  11   5   3        2.50      -11.85     13.72 o 
  12   5   3       29.39       36.36     17.11 o 
   0   6   3       68.35      118.13      6.69 o 
   1   6   3     2660.13     2885.28     28.20 o 
   2   6   3      264.84      170.44      6.92 o 
   3   6   3     3364.12     3126.62     38.32 o 
   4   6   3      187.24      235.62     11.20 o 
   5   6   3     3466.99     3305.75     42.70 o 
   6   6   3        4.50        2.53      8.78 o 
   7   6   3      952.97      908.76     29.17 o 
   8   6   3      804.62      740.41     23.33 o 
   9   6   3      200.53      162.82     16.97 o 
  10   6   3       90.72       75.08     13.02 o 
  11   6   3      123.10      175.49     17.85 o 
  12   6   3        3.99        7.42     17.32 o 
   1   7   3       68.31       68.29      4.34 o 
   2   7   3     2665.12     2726.14     33.16 o 
   3   7   3        0.62       18.97      4.38 o 
   4   7   3     5359.83     5705.84     85.59 o 
   5   7   3       19.86       31.81      5.53 o 
   6   7   3      405.44      358.59     12.51 o 
   7   7   3      329.05      305.75     16.35 o 
   8   7   3     1017.30     1085.96     27.53 o 
   9   7   3      281.25      276.14     17.13 o 
  10   7   3       20.40        8.17     11.75 o 
  11   7   3        9.49        8.88     13.62 o 
   0   8   3      936.27      875.94     32.49 o 
   1   8   3     1351.59     1588.85     20.55 o 
   2   8   3        0.66        4.48      4.91 o 
   3   8   3     2478.78     2451.15     33.80 o 
   4   8   3     1001.82      943.88     30.84 o 
   5   8   3      300.79      279.78     21.26 o 
   6   8   3       12.81        6.06      8.86 o 
   7   8   3        2.62       29.08     15.72 o 
   8   8   3       81.71       78.98     12.09 o 
   9   8   3      279.47      236.78     16.54 o 
  10   8   3       42.18       28.29     23.93 o 
  11   8   3       83.58      107.16     22.96 o 
   1   9   3     6562.03     6735.29     81.74 o 
   2   9   3     3212.44     3378.37     45.22 o 
   3   9   3      735.28      734.49     15.62 o 
   4   9   3      109.85       92.72     23.23 o 
   5   9   3        0.34       -3.64     13.41 o 
   6   9   3       92.10       84.58     17.37 o 
   7   9   3       39.15      123.57     20.04 o 
   8   9   3        0.55       -5.59     14.98 o 
   9   9   3      102.07      106.84     19.68 o 
  10   9   3       24.35       15.31     20.33 o 
  11   9   3        5.66       23.29     22.36 o 
   0  10   3       77.26       90.63     10.27 o 
   1  10   3      879.87      838.88     23.26 o 
   2  10   3       21.15       26.36      7.97 o 
   3  10   3     1139.48     1104.44     27.10 o 
   4  10   3        2.15        8.67     13.84 o 
   5  10   3     2089.34     2012.64     57.29 o 
   6  10   3       13.89       32.38     17.41 o 
   7  10   3        0.62       22.16     19.19 o 
   8  10   3        6.42      -15.87     15.89 o 
   9  10   3        5.28       19.48     18.05 o 
  10  10   3      119.80      171.87     27.08 o 
   1  11   3     1526.05     1496.62     43.43 o 
   2  11   3     1212.05     1179.63     23.57 o 
   3  11   3      550.68      514.90     15.87 o 
   4  11   3     2365.23     2185.62     60.53 o 
   5  11   3        9.42       12.29     16.62 o 
   6  11   3     1177.04     1174.52     50.90 o 
   7  11   3       10.01       36.90     20.61 o 
   8  11   3       35.45       13.58     20.87 o 
   9  11   3       21.94       19.10     28.15 o 
  10  11   3       17.82       23.55     24.90 o 
   0  12   3      281.12      290.76     24.03 o 
   1  12   3       78.31      107.41     12.41 o 
   2  12   3     1880.00     1872.34     43.80 o 
   3  12   3      259.82      267.78     15.70 o 
   4  12   3     1166.66     1067.68     43.20 o 
   5  12   3       48.24       16.93     18.05 o 
   6  12   3       18.90      -16.14     16.14 o 
   7  12   3        0.20       -2.06     19.58 o 
   8  12   3      113.18      152.83     27.71 o 
   9  12   3      161.64      102.55     27.39 o 
   1  13   3      974.27      886.27     45.79 o 
   2  13   3       76.63       70.43     11.82 o 
   3  13   3        1.52        5.05      9.69 o 
   4  13   3      201.42      200.12     24.49 o 
   5  13   3      201.18      210.65     45.12 o 
   6  13   3      106.70       54.74     21.67 o 
   7  13   3       50.49       30.61     21.74 o 
   8  13   3       41.46       94.69     26.55 o 
   9  13   3      159.82      191.41     32.41 o 
   0  14   3      107.21       86.67     21.89 o 
   1  14   3       26.88        4.07     13.46 o 
   2  14   3        1.42       30.41     12.55 o 
   3  14   3       44.62       13.75     12.45 o 
   4  14   3       44.86       42.48     17.78 o 
   5  14   3       21.68       11.73     23.90 o 
   6  14   3       15.92      -17.48     19.49 o 
   7  14   3      150.91      136.09     27.34 o 
   8  14   3       12.62       -0.45     23.32 o 
   1  15   3       99.22       88.17     16.94 o 
   2  15   3       91.74       81.87     17.02 o 
   3  15   3       14.87        5.86     13.03 o 
   4  15   3       22.43       47.20     27.36 o 
   5  15   3      194.99      136.93     35.55 o 
   6  15   3       10.55       40.24     55.71 o 
   7  15   3       45.44       76.68     34.97 o 
   0  16   3       88.22       85.51     25.70 o 
   1  16   3        2.83       -4.74     14.84 o 
   2  16   3       26.81       47.32     16.01 o 
   3  16   3      446.82      412.06     46.50 o 
   4  16   3       17.07        8.21     30.18 o 
   5  16   3       11.62        5.82     60.36 o 
   6  16   3      148.81      138.75     38.25 o 
   1  17   3       60.76       57.95     17.43 o 
   2  17   3      106.25      112.89     19.39 o 
   3  17   3       18.98       38.13     25.56 o 
   4  17   3       64.75       64.81     31.17 o 
   5  17   3       57.34       83.17     33.87 o 
   0  18   3       31.29       36.06     25.56 o 
   1  18   3        0.96       39.98     18.31 o 
   2  18   3        5.00        4.64     37.14 o 
   3  18   3       30.65       49.52     29.55 o 
   0   0   4   154395.50   152945.75   2303.98 o 
   1   0   4     7689.43     8003.26     83.34 o 
   2   0   4    36719.32    34649.60    339.26 o 
   3   0   4       45.73      107.99      5.93 o 
   4   0   4      115.35      134.32      7.98 o 
   5   0   4    11662.21    10889.73    123.19 o 
   6   0   4     1943.92     1815.92     31.63 o 
   7   0   4      243.68      215.15     15.34 o 
   8   0   4     1479.45     1340.14     35.00 o 
   9   0   4      384.42      441.83     24.10 o 
  10   0   4      637.33      717.55     61.50 o 
  11   0   4        7.98      -10.65     17.65 o 
  12   0   4        9.97       -1.69     22.38 o 
   1   1   4     2405.75     2434.52     20.49 o 
   2   1   4     2685.18     2756.39     29.32 o 
   3   1   4      165.74      158.23      5.30 o 
   4   1   4       18.21       20.30      3.96 o 
   5   1   4      712.75      840.40     13.28 o 
   6   1   4       10.16       12.92      5.40 o 
   7   1   4        0.07       -6.00      6.00 o 
   8   1   4        1.64        7.90      8.08 o 
   9   1   4      866.85      745.45     21.25 o 
  10   1   4        5.66       10.41     12.62 o 
  11   1   4        0.55       11.30     13.30 o 
  12   1   4        0.98        7.31     14.41 o 
   0   2   4    68412.89    68379.56    636.00 o 
   1   2   4     4052.94     3855.64     30.47 o 
   2   2   4       42.53       84.67      4.15 o 
   3   2   4     1849.49     1792.57     16.19 o 
   4   2   4     1652.50     1851.26     18.74 o 
   5   2   4      567.01      367.34     10.21 o 
   6   2   4      398.55      419.18     13.91 o 
   7   2   4        1.72        8.93      6.22 o 
   8   2   4      329.51      342.02     14.37 o 
   9   2   4       25.28       21.45     10.98 o 
  10   2   4       82.57       27.06     11.62 o 
  11   2   4        3.39        2.57     13.10 o 
  12   2   4       31.59       54.42     16.08 o 
   1   3   4    54811.32    55739.51    400.54 o 
   2   3   4     9886.88     9781.93     71.98 o 
   3   3   4     5977.98     6026.04     49.17 o 
   4   3   4      176.69      227.21      6.32 o 
   5   3   4      596.61      667.42     13.99 o 
   6   3   4       34.43       26.96      5.68 o 
   7   3   4      140.88      143.12      8.87 o 
   8   3   4       27.74       69.23     10.07 o 
   9   3   4      161.87      128.41     13.09 o 
  10   3   4       35.49       43.26     12.04 o 
  11   3   4       51.33       64.74     14.81 o 
  12   3   4       12.71       24.25     14.71 o 
   0   4   4    11419.42    12205.03    128.04 o 
   1   4   4    48835.06    51762.93    372.24 o 
   2   4   4     2777.02     2773.94     24.92 o 
   3   4   4     2580.48     2675.37     24.61 o 
   4   4   4      294.32      319.17      7.27 o 
   5   4   4     2175.89     2047.07     27.78 o 
   6   4   4      939.27      982.52     21.27 o 
   7   4   4      630.31      647.71     15.02 o 
   8   4   4       35.31       31.18     10.71 o 
   9   4   4       45.05       35.16     11.05 o 
  10   4   4      229.03      187.05     17.28 o 
  11   4   4       31.78       29.82     14.13 o 
  12   4   4       59.49      108.37     18.77 o 
   1   5   4     1601.19     1678.41     16.16 o 
   2   5   4     3185.20     3139.46     28.00 o 
   3   5   4       30.30       43.52      5.37 o 
   4   5   4      471.57      455.46     10.71 o 
   5   5   4        3.46        5.06      5.49 o 
   6   5   4     3657.09     3547.41     44.77 o 
   7   5   4        0.74        7.77      6.29 o 
   8   5   4      126.52      189.73     16.45 o 
   9   5   4       20.97        5.28     10.02 o 
  10   5   4       58.42       54.41     12.22 o 
  11   5   4      170.39      175.49     16.63 o 
  12   5   4       76.27       54.32     17.75 o 
   0   6   4     4845.89     5127.14     59.40 o 
   1   6   4     4918.85     5278.61     46.05 o 
   2   6   4       66.06       53.60      3.22 o 
   3   6   4     1152.39     1113.92     17.91 o 
   4   6   4        9.94       47.87      5.34 o 
   5   6   4      171.26      207.56     12.46 o 
   6   6   4      360.98      356.77     13.27 o 
   7   6   4      226.74      212.50     13.73 o 
   8   6   4       62.66       82.14     12.38 o 
   9   6   4       88.88       85.25     12.61 o 
  10   6   4       38.21       54.08     12.46 o 
  11   6   4       35.78       47.20     14.58 o 
  12   6   4        0.08       13.04     17.53 o 
   1   7   4     8200.35     8734.39     73.55 o 
   2   7   4     3893.90     3787.92     37.00 o 
   3   7   4     7398.44     7448.43     83.36 o 
   4   7   4     1388.01     1380.64     21.60 o 
   5   7   4       73.06       71.65      6.62 o 
   6   7   4      481.80      442.43     12.91 o 
   7   7   4      453.43      462.55     27.54 o 
   8   7   4        0.17        7.05     10.58 o 
   9   7   4      142.51      136.35     13.72 o 
  10   7   4      164.03      153.48     15.84 o 
  11   7   4        5.35        0.03     16.23 o 
   0   8   4     3320.63     3427.88     88.64 o 
   1   8   4      188.12      179.11      9.14 o 
   2   8   4       24.34       32.71      4.35 o 
   3   8   4     4053.73     4047.70     51.58 o 
   4   8   4       82.60       83.40      7.14 o 
   5   8   4      739.85      728.27     20.91 o 
   6   8   4       87.31       83.13      7.61 o 
   7   8   4       55.98       79.69     15.84 o 
   8   8   4       10.46       18.89     10.29 o 
   9   8   4      188.02      119.09     17.55 o 
  10   8   4        6.72      -17.73     17.73 o 
  11   8   4       55.21       29.34     20.36 o 
   1   9   4     1176.67     1203.64     25.74 o 
   2   9   4       47.95       90.71      9.36 o 
   3   9   4       21.21        4.10      5.97 o 
   4   9   4       33.68       43.43      5.72 o 
   5   9   4        9.12        2.21     12.96 o 
   6   9   4       59.18       72.73     17.10 o 
   7   9   4      815.58      796.92     68.41 o 
   8   9   4        3.11        7.26      9.31 o 
   9   9   4       49.52       80.89     20.35 o 
  10   9   4       91.50      111.30     24.72 o 
  11   9   4        0.38      -25.84     25.84 o 
   0  10   4      988.25      920.15     31.71 o 
   1  10   4      956.04     1020.03     17.26 o 
   2  10   4     2959.47     2782.25     44.57 o 
   3  10   4      260.22      296.36     17.26 o 
   4  10   4        0.70        8.53      7.63 o 
   5  10   4       76.87       57.24     19.28 o 
   6  10   4        3.16      -11.68     16.22 o 
   7  10   4       85.55       48.76     18.13 o 
   8  10   4      404.71      390.93     45.75 o 
   9  10   4       38.01       40.55     19.61 o 
  10  10   4       86.61       77.52     25.24 o 
   1  11   4      676.71      669.80     16.08 o 
   2  11   4      238.18      257.84     12.69 o 
   3  11   4       30.45       15.09      7.97 o 
   4  11   4      102.71      110.00     16.36 o 
   5  11   4       94.11       88.48     19.58 o 
   6  11   4      711.76      746.23     41.91 o 
   7  11   4      169.81      130.01     24.44 o 
   8  11   4       54.39       97.14     25.69 o 
   9  11   4       43.75       41.10     25.10 o 
  10  11   4        3.18       46.56     33.95 o 
   0  12   4     3186.34     3035.99     62.81 o 
   1  12   4       48.97       37.88     10.44 o 
   2  12   4     1736.07     1654.99     35.64 o 
   3  12   4       73.23       31.06     10.78 o 
   4  12   4       78.34       61.30      9.78 o 
   5  12   4        9.96       11.27     17.44 o 
   6  12   4        3.24      -17.30     17.30 o 
   7  12   4       21.42       -0.99     19.67 o 
   8  12   4      257.80      219.54     30.57 o 
   9  12   4        0.68        1.29     22.26 o 
   1  13   4      121.14       90.40     13.42 o 
   2  13   4        9.41       -0.77      9.83 o 
   3  13   4      342.20      351.91     18.12 o 
   4  13   4      219.59      216.14     13.87 o 
   5  13   4       26.11       31.81     19.05 o 
   6  13   4       19.37      -13.59     24.25 o 
   7  13   4        1.09      -14.27     19.11 o 
   8  13   4        0.16       -1.86     21.77 o 
   9  13   4       17.54       36.85     26.84 o 
   0  14   4       73.03      115.04     24.07 o 
   1  14   4      224.37      220.67     20.09 o 
   2  14   4        0.11       -6.60     12.20 o 
   3  14   4     1251.64     1277.68     37.32 o 
   4  14   4       13.87       34.70     18.49 o 
   5  14   4      618.79      566.84     37.81 o 
   6  14   4      136.08      130.46     26.51 o 
   7  14   4       36.39       83.49     25.01 o 
   8  14   4       31.30       30.27     25.07 o 
   1  15   4        0.81      -12.41     12.41 o 
   2  15   4      252.55      265.86     21.40 o 
   3  15   4       31.73       21.25     13.32 o 
   4  15   4      227.40      240.05     49.52 o 
   5  15   4        0.92      -18.39     27.50 o 
   6  15   4       85.86       84.29     48.75 o 
   7  15   4        2.01        4.26     37.92 o 
   0  16   4       57.99       63.17     24.00 o 
   1  16   4       48.55       30.81     24.61 o 
   2  16   4       38.04       36.34     15.70 o 
   3  16   4        6.47       29.95     27.89 o 
   4  16   4       33.04       19.64     28.20 o 
   5  16   4        0.06       29.96     43.33 o 
   6  16   4        0.62       14.52     31.68 o 
   1  17   4       14.87       -0.14     15.23 o 
   2  17   4      137.70      134.00     20.22 o 
   3  17   4       18.23       50.63     45.65 o 
   4  17   4      135.80      195.52     44.11 o 
   5  17   4       16.38       39.34     30.08 o 
   0  18   4      327.87      460.52     43.77 o 
   1  18   4       10.96       12.70     17.03 o 
   2  18   4      108.69      145.49     33.92 o 
   3  18   4        2.42      -21.33     25.10 o 
   1   1   5    15513.91    16206.17    117.01 o 
   2   1   5     2640.08     2239.99     22.85 o 
   3   1   5       79.29       59.43      3.52 o 
   4   1   5     4988.21     4995.97     44.77 o 
   5   1   5      189.05      137.41      6.37 o 
   6   1   5     1480.43     1478.27     21.18 o 
   7   1   5      328.76      335.64     11.76 o 
   8   1   5     1423.84     1425.23     25.90 o 
   9   1   5      935.12      916.79     23.07 o 
  10   1   5      420.99      375.17     21.47 o 
  11   1   5      150.00      205.59     18.49 o 
  12   1   5      129.26      112.39     17.77 o 
   0   2   5     3700.06     3721.51     46.12 o 
   1   2   5     4849.30     4609.64     37.22 o 
   2   2   5    15161.21    15597.47    109.62 o 
   3   2   5     8061.89     7555.16     59.06 o 
   4   2   5     1572.06     1541.89     24.70 o 
   5   2   5     1174.82     1106.68     16.93 o 
   6   2   5        0.37       10.64      5.55 o 
   7   2   5      916.89      885.22     17.36 o 
   8   2   5      916.95      905.93     21.56 o 
   9   2   5        8.08       23.77     11.03 o 
  10   2   5      118.31       72.91     14.96 o 
  11   2   5       13.07       -9.65     12.49 o 
  12   2   5        5.16       -6.43     13.82 o 
   1   3   5    79916.86    79516.91    571.46 o 
   2   3   5    23479.63    22568.63    164.86 o 
   3   3   5     4405.78     4151.24     38.09 o 
   4   3   5      167.02      156.64      6.14 o 
   5   3   5        9.87       70.13      5.70 o 
   6   3   5     2408.11     2303.74     28.74 o 
   7   3   5     1283.12     1412.13     22.34 o 
   8   3   5     1526.40     1610.73     27.80 o 
   9   3   5        6.35       10.70     10.35 o 
  10   3   5      144.35      139.37     14.16 o 
  11   3   5      163.09      155.92     17.67 o 
  12   3   5      135.45      177.89     21.46 o 
   0   4   5     3395.47     2932.55     33.44 o 
   1   4   5      665.47      630.05     11.25 o 
   2   4   5     8909.36     9239.65     74.50 o 
   3   4   5     3063.72     3117.75     32.26 o 
   4   4   5      675.95      748.08     13.18 o 
   5   4   5     1088.29     1118.36     23.98 o 
   6   4   5     2885.12     3044.33     35.94 o 
   7   4   5       31.73       41.04      7.11 o 
   8   4   5       21.40       13.26     10.66 o 
   9   4   5       52.44       45.28     13.10 o 
  10   4   5        7.73        5.16     10.89 o 
  11   4   5        1.56       -8.67     13.31 o 
  12   4   5        0.26        6.39     16.29 o 
   1   5   5      709.71      806.66     11.44 o 
   2   5   5    11365.66    11985.88    102.81 o 
   3   5   5        2.48        8.22      3.47 o 
   4   5   5      261.70      261.57      7.87 o 
   5   5   5       38.99       56.07      5.06 o 
   6   5   5       32.28       43.52      5.94 o 
   7   5   5      972.96     1058.07     20.64 o 
   8   5   5      360.21      385.96     18.28 o 
   9   5   5       49.14       43.92     11.14 o 
  10   5   5        1.72       -2.24     10.78 o 
  11   5   5       14.87       63.00     14.79 o 
  12   5   5       16.02       29.56     16.62 o 
   0   6   5     2038.27     2742.58     39.72 o 
   1   6   5       43.51       44.92      4.06 o 
   2   6   5     2506.11     2763.51     26.97 o 
   3   6   5       40.01       25.26      5.57 o 
   4   6   5        0.46        2.30      4.87 o 
   5   6   5      287.46      259.31     10.68 o 
   6   6   5     1391.43     1346.76     24.56 o 
   7   6   5      495.74      509.53     19.82 o 
   8   6   5     1657.03     1666.14     33.79 o 
   9   6   5        8.84       27.12     10.83 o 
  10   6   5        5.28        1.87     10.96 o 
  11   6   5       28.37       32.69     14.10 o 
   1   7   5     3499.65     3609.18     37.00 o 
   2   7   5      182.84      186.91      7.70 o 
   3   7   5     4284.86     4119.04     50.25 o 
   4   7   5       85.82       90.60      6.82 o 
   5   7   5      476.06      479.49     13.69 o 
   6   7   5     1030.39     1055.29     21.26 o 
   7   7   5      108.78      146.43     13.51 o 
   8   7   5       11.11       24.89     10.82 o 
   9   7   5      114.07       93.51     13.52 o 
  10   7   5       19.77      -10.49     12.62 o 
  11   7   5      151.74      170.79     19.02 o 
   0   8   5      140.03      116.49     12.66 o 
   1   8   5      689.34      702.45     13.43 o 
   2   8   5      356.15      340.03      8.47 o 
   3   8   5     2612.83     2564.64     45.16 o 
   4   8   5      319.60      360.12     13.64 o 
   5   8   5      761.89      811.31     16.98 o 
   6   8   5     1940.42     1885.17     29.49 o 
   7   8   5      831.85      800.51     24.94 o 
   8   8   5      374.70      378.64     20.35 o 
   9   8   5       16.45       24.02     12.30 o 
  10   8   5        2.89      -17.34     17.34 o 
  11   8   5        2.11      -14.51     19.05 o 
   1   9   5      459.89      478.48     12.30 o 
   2   9   5      202.35      227.48      9.39 o 
   3   9   5       46.80       35.29      6.71 o 
   4   9   5     1930.10     1889.51     28.24 o 
   5   9   5      456.94      483.59     12.86 o 
   6   9   5      289.46      280.22     16.77 o 
   7   9   5       22.25       17.42     10.58 o 
   8   9   5       76.05       65.00     14.40 o 
   9   9   5        3.68       10.85     17.75 o 
  10   9   5      183.28      208.45     27.34 o 
  11   9   5        3.51      -34.30     34.30 o 
   0  10   5     1400.47     1273.47     28.70 o 
   1  10   5      488.11      522.04     15.68 o 
   2  10   5        0.17       -5.56      5.56 o 
   3  10   5       38.13       58.51     13.23 o 
   4  10   5      267.07      286.39     11.02 o 
   5  10   5      180.41      246.45     28.59 o 
   6  10   5       37.83       43.86     16.18 o 
   7  10   5       34.50       31.13     19.52 o 
   8  10   5      191.78      229.94     25.93 o 
   9  10   5       29.24       38.68     19.35 o 
  10  10   5       22.49       30.05     21.52 o 
   1  11   5      769.05      740.27     17.34 o 
   2  11   5       48.36       35.85     10.80 o 
   3  11   5       69.86       45.75      9.91 o 
   4  11   5      639.09      624.64     24.43 o 
   5  11   5      154.49      112.83     20.87 o 
   6  11   5        4.62       15.46     24.57 o 
   7  11   5        1.46       17.26     21.89 o 
   8  11   5       70.73      114.41     25.29 o 
   9  11   5       93.65       97.02     23.58 o 
  10  11   5      143.30      213.19     33.95 o 
   0  12   5      288.87      273.96     19.49 o 
   1  12   5       90.43       70.35     11.42 o 
   2  12   5        3.60       10.08     10.33 o 
   3  12   5       11.03       21.54     10.15 o 
   4  12   5      207.88      228.47     18.34 o 
   5  12   5      847.87      793.91     41.77 o 
   6  12   5       11.12       19.23     18.90 o 
   7  12   5      132.92      100.04     23.95 o 
   8  12   5      126.03      110.26     26.66 o 
   9  12   5      154.46      172.58     29.38 o 
   1  13   5       29.00       -2.62     13.34 o 
   2  13   5      591.97      584.74     23.76 o 
   3  13   5      109.18      115.96     13.28 o 
   4  13   5     1665.31     1597.71     34.95 o 
   5  13   5      175.45      148.82     24.33 o 
   6  13   5      135.49      103.00     28.79 o 
   7  13   5       42.52       52.77     22.39 o 
   8  13   5       28.63       34.47     23.65 o 
   9  13   5       46.89       35.03     26.20 o 
   0  14   5      591.15      656.09     44.31 o 
   1  14   5      122.35      117.91     27.92 o 
   2  14   5       16.26       11.03     12.58 o 
   3  14   5       97.84       73.85     15.18 o 
   4  14   5        6.91       12.65     18.99 o 
   5  14   5       11.57       16.87     20.07 o 
   6  14   5       29.38       36.52     25.29 o 
   7  14   5      103.90      147.27     27.65 o 
   8  14   5       15.86       25.81     24.90 o 
   1  15   5      136.49      149.11     19.05 o 
   2  15   5        1.12      -12.13     12.13 o 
   3  15   5      127.72      113.03     16.58 o 
   4  15   5      399.96      372.97     45.40 o 
   5  15   5       20.53       13.27     28.39 o 
   6  15   5        1.04       23.21     44.88 o 
   7  15   5       14.05       38.08     37.14 o 
   0  16   5      548.62      527.74     92.86 o 
   1  16   5       36.72       25.42     15.45 o 
   2  16   5       78.27       88.33     17.59 o 
   3  16   5       10.11       35.59     29.55 o 
   4  16   5       40.85       24.40     27.76 o 
   5  16   5       36.78       26.02     29.49 o 
   6  16   5      177.25      151.06     40.31 o 
   1  17   5        9.11      -16.58     16.58 o 
   2  17   5      221.47      204.31     22.04 o 
   3  17   5       26.80       -6.39     25.70 o 
   4  17   5      219.79      268.83     43.13 o 
   5  17   5        7.75      -14.57     27.76 o 
   0  18   5       70.12       69.64     28.45 o 
   1  18   5       18.08       26.07     17.83 o 
   2  18   5        3.18       21.52     28.39 o 
   3  18   5       11.86       39.14     29.96 o 
   0   0   6     2504.63     2476.91     44.30 o 
   1   0   6       97.90       97.14      5.73 o 
   2   0   6       67.15       57.14      5.35 o 
   3   0   6     2160.17     2358.07     29.50 o 
   4   0   6       22.41       23.25      5.54 o 
   5   0   6     4829.05     4621.65     58.30 o 
   6   0   6       18.84       59.14     10.11 o 
   7   0   6     1338.97     1384.70     33.61 o 
   8   0   6      996.97     1064.23     31.74 o 
   9   0   6       19.26       37.89     14.22 o 
  10   0   6        9.59        9.89     17.54 o 
  11   0   6       33.30        4.16     18.34 o 
  12   0   6       50.61       68.45     24.67 o 
   1   1   6     5765.45     5616.81     69.97 o 
   2   1   6       26.09       20.47      2.75 o 
   3   1   6     1514.93     1511.55     15.78 o 
   4   1   6      199.44      258.60      9.49 o 
   5   1   6      316.90      279.47      9.78 o 
   6   1   6      135.56      163.81      8.44 o 
   7   1   6      747.25      703.58     21.60 o 
   8   1   6       22.57       57.19      9.65 o 
   9   1   6       56.94      106.20     11.72 o 
  10   1   6       24.00        8.79     12.24 o 
  11   1   6        8.36      -11.30     12.40 o 
  12   1   6        6.16       20.12     14.87 o 
   0   2   6    16313.15    16478.93    162.11 o 
   1   2   6    10945.32    11303.62     83.92 o 
   2   2   6     1300.94     1295.86     20.24 o 
   3   2   6        0.27       17.01      3.33 o 
   4   2   6      507.98      400.42     10.45 o 
   5   2   6      139.64      171.62      7.65 o 
   6   2   6     1505.20     1433.99     21.81 o 
   7   2   6       24.35       20.28      6.89 o 
   8   2   6     2624.92     2589.43     37.12 o 
   9   2   6     1730.89     1662.14     33.72 o 
  10   2   6        4.17        6.11     10.79 o 
  11   2   6       53.88       17.50     14.47 o 
  12   2   6        1.36        2.59     15.52 o 
   1   3   6       81.41       82.20      5.55 o 
   2   3   6     3970.44     3772.44     31.60 o 
   3   3   6     1723.40     2159.22     21.49 o 
   4   3   6     1621.70     1646.82     20.72 o 
   5   3   6      655.71      644.37     18.51 o 
   6   3   6     1541.05     1548.05     22.54 o 
   7   3   6      530.79      620.95     15.64 o 
   8   3   6      182.96      188.66     12.25 o 
   9   3   6        0.34       -2.27     10.28 o 
  10   3   6       52.17       68.28     13.06 o 
  11   3   6        4.50        8.01     12.98 o 
  12   3   6       78.44       44.97     17.74 o 
   0   4   6    35443.07    36011.71    353.70 o 
   1   4   6     1218.85     1162.66     12.27 o 
   2   4   6     4166.95     4032.04     34.38 o 
   3   4   6      589.78      725.46     12.65 o 
   4   4   6       25.38       29.56      4.46 o 
   5   4   6     1647.75     1808.84     23.95 o 
   6   4   6      115.80      155.66      8.32 o 
   7   4   6      299.23      271.73     11.08 o 
   8   4   6     2077.50     1956.31     38.93 o 
   9   4   6      238.63      283.06     21.33 o 
  10   4   6      432.39      423.50     20.35 o 
  11   4   6       23.56        4.48     14.89 o 
  12   4   6      153.37      196.84     28.09 o 
   1   5   6     2591.72     3074.58     27.71 o 
   2   5   6     4989.65     5199.11     43.31 o 
   3   5   6      194.65      154.10      6.44 o 
   4   5   6      388.94      395.01      8.81 o 
   5   5   6     3512.79     3599.86     37.85 o 
   6   5   6        0.08       18.85      5.74 o 
   7   5   6     1328.78     1390.49     23.95 o 
   8   5   6     1160.22     1163.26     28.16 o 
   9   5   6      136.21      139.65     14.05 o 
  10   5   6       91.53       93.39     13.49 o 
  11   5   6       92.79       88.17     15.54 o 
  12   5   6        2.21       32.05     20.52 o 
   0   6   6     2603.30     2654.30     60.39 o 
   1   6   6     1627.46     1697.47     19.25 o 
   2   6   6        6.55       11.02      3.52 o 
   3   6   6      495.70      613.41     17.33 o 
   4   6   6     1295.25     1238.64     21.12 o 
   5   6   6      692.96      691.52     20.68 o 
   6   6   6        0.16        6.53      6.34 o 
   7   6   6      979.03      905.48     40.23 o 
   8   6   6       18.70       26.31     11.59 o 
   9   6   6        2.11        8.51     11.31 o 
  10   6   6       19.27       26.84     13.21 o 
  11   6   6        8.76        3.24     14.58 o 
   1   7   6       21.67       10.97      4.31 o 
   2   7   6      612.49      783.85     19.35 o 
   3   7   6      145.64      213.19      8.69 o 
   4   7   6      204.94      256.68     10.01 o 
   5   7   6      565.06      493.10     14.02 o 
   6   7   6      483.44      479.19     22.15 o 
   7   7   6     2618.84     2487.36     43.52 o 
   8   7   6        0.33       15.41     10.48 o 
   9   7   6        1.08       -2.30     10.74 o 
  10   7   6       43.02       40.89     14.57 o 
  11   7   6       27.10       24.13     15.18 o 
   0   8   6     9121.99     9908.75    124.57 o 
   1   8   6       35.51       38.58      5.23 o 
   2   8   6      423.12      372.99     12.74 o 
   3   8   6      590.60      567.42     21.91 o 
   4   8   6        2.98       10.56      5.95 o 
   5   8   6     1662.46     1655.57     30.17 o 
   6   8   6       98.18      150.87     16.47 o 
   7   8   6      801.46      720.22     22.68 o 
   8   8   6      217.77      212.82     15.22 o 
   9   8   6       12.90        5.30     11.77 o 
  10   8   6      144.87      208.11     21.97 o 
  11   8   6       11.12        6.06     19.99 o 
   1   9   6      319.26      390.43     11.76 o 
   2   9   6     3275.37     3033.72     47.15 o 
   3   9   6       25.83       48.20      6.96 o 
   4   9   6     3120.71     3150.72     42.35 o 
   5   9   6      600.31      566.29     15.07 o 
   6   9   6      583.86      563.48     22.01 o 
   7   9   6        9.35        5.98     10.28 o 
   8   9   6       24.54        6.80     10.12 o 
   9   9   6        0.31       -1.98     16.52 o 
  10   9   6      141.15      130.19     25.06 o 
  11   9   6        1.21      -21.75     21.75 o 
   0  10   6       41.36       51.62     10.09 o 
   1  10   6       77.20       98.00      8.11 o 
   2  10   6       95.66       70.15      8.13 o 
   3  10   6     1299.06     1275.82     29.60 o 
   4  10   6       40.45       28.55      9.51 o 
   5  10   6      721.36      658.43     20.05 o 
   6  10   6        7.25        6.04     14.96 o 
   7  10   6      120.13      111.26     20.00 o 
   8  10   6      204.64      194.62     25.03 o 
   9  10   6        9.95       11.29     18.85 o 
  10  10   6        3.71       11.31     20.57 o 
   1  11   6     2181.07     2144.55     35.41 o 
   2  11   6       47.35       36.51      7.40 o 
   3  11   6      265.73      261.21     15.52 o 
   4  11   6       62.85       63.69     12.38 o 
   5  11   6      118.68       81.79     20.03 o 
   6  11   6       64.37       65.72     21.02 o 
   7  11   6        2.77        1.96     16.88 o 
   8  11   6       28.40       71.55     20.71 o 
   9  11   6       22.34       17.01     27.40 o 
  10  11   6       14.55       46.50     26.82 o 
   0  12   6      128.68      101.04     18.99 o 
   1  12   6      200.67      220.85     15.32 o 
   2  12   6        0.90       -9.57      9.57 o 
   3  12   6      975.09      954.17     33.92 o 
   4  12   6      350.87      334.84     17.30 o 
   5  12   6       84.07       44.66     24.39 o 
   6  12   6      277.94      308.86     29.94 o 
   7  12   6       39.73       11.09     19.58 o 
   8  12   6        4.37       -9.90     21.46 o 
   9  12   6       15.62       16.53     24.52 o 
   1  13   6     1631.03     1612.09     43.79 o 
   2  13   6        6.18       15.04     11.17 o 
   3  13   6        2.05       24.17     10.79 o 
   4  13   6      199.22      234.95     17.00 o 
   5  13   6       36.89       37.45     19.33 o 
   6  13   6      360.10      314.50     31.85 o 
   7  13   6        0.51       28.43     20.97 o 
   8  13   6       92.39       74.69     25.36 o 
   9  13   6        4.06        9.18     29.31 o 
   0  14   6     1438.78     1487.64     86.67 o 
   1  14   6       56.72       94.61     17.42 o 
   2  14   6      691.28      692.96     31.25 o 
   3  14   6       12.66        7.49     13.01 o 
   4  14   6      105.11       96.43     13.19 o 
   5  14   6        8.22       15.34     20.26 o 
   6  14   6      356.70      436.73     56.83 o 
   7  14   6      174.37      224.02     30.93 o 
   8  14   6      149.71      248.16     34.33 o 
   1  15   6      129.88      114.40     18.50 o 
   2  15   6        1.98      -13.62     13.62 o 
   3  15   6       22.39       -0.88     17.87 o 
   4  15   6       24.87       17.23     28.39 o 
   5  15   6      256.43      243.10     40.45 o 
   6  15   6      217.54      245.26     44.31 o 
   7  15   6       58.47       57.86     35.45 o 
   0  16   6      325.36      351.40     38.25 o 
   1  16   6        1.16      -13.90     13.90 o 
   2  16   6      481.25      492.64     29.43 o 
   3  16   6      248.17      285.50     40.94 o 
   4  16   6      143.05      123.55     50.30 o 
   5  16   6       20.16      -12.51     26.20 o 
   6  16   6      161.25      108.66     47.20 o 
   1  17   6       44.66       29.53     16.43 o 
   2  17   6        3.66        4.35     15.96 o 
   3  17   6        0.31      -26.31     26.31 o 
   4  17   6       24.71       18.60     36.37 o 
   5  17   6       23.51       10.03     29.49 o 
   0  18   6       47.25       71.75     27.29 o 
   1  18   6       19.94       51.43     18.99 o 
   2  18   6       96.03       49.52     30.58 o 
   3  18   6      104.70      100.23     40.24 o 
   1   1   7     2982.79     2552.66     23.69 o 
   2   1   7      148.26      164.02      6.62 o 
   3   1   7       81.64       87.66      4.57 o 
   4   1   7     1384.26     1325.42     19.68 o 
   5   1   7      374.59      426.74     11.09 o 
   6   1   7      587.23      578.93     14.58 o 
   7   1   7     1244.68     1143.77     21.97 o 
   8   1   7       85.74      105.02     10.73 o 
   9   1   7      117.81      154.77     13.98 o 
  10   1   7      345.87      367.79     23.25 o 
  11   1   7       51.29       67.66     14.86 o 
  12   1   7        8.42      -14.89     14.89 o 
   0   2   7      700.10      884.42     15.86 o 
   1   2   7        3.68        8.79      3.01 o 
   2   2   7    12689.50    12193.10     93.92 o 
   3   2   7      155.62      122.32      5.09 o 
   4   2   7        0.25        8.19      4.23 o 
   5   2   7      731.95      731.97     15.74 o 
   6   2   7        0.63       22.70      6.02 o 
   7   2   7     1780.84     1716.44     25.76 o 
   8   2   7      298.52      345.82     15.05 o 
   9   2   7        3.28       25.83     11.27 o 
  10   2   7      142.52      144.17     14.76 o 
  11   2   7       33.80       33.15     14.00 o 
  12   2   7       11.33       12.98     15.85 o 
   1   3   7    15376.69    15588.30    114.94 o 
   2   3   7       50.64       50.57      3.94 o 
   3   3   7     1619.62     1657.07     22.00 o 
   4   3   7      924.95      803.42     19.03 o 
   5   3   7       20.60       38.28      5.73 o 
   6   3   7     4825.15     4771.07     50.78 o 
   7   3   7      250.88      221.57     10.66 o 
   8   3   7     1119.34     1226.56     25.09 o 
   9   3   7      905.10      857.07     25.67 o 
  10   3   7        3.89        4.92     11.07 o 
  11   3   7        5.11      -12.73     12.73 o 
  12   3   7       16.10       32.38     16.81 o 
   0   4   7     3820.92     4455.68     49.42 o 
   1   4   7    11372.89    12749.21     99.19 o 
   2   4   7      340.08      334.54      9.43 o 
   3   4   7    10239.00    10450.25     88.69 o 
   4   4   7     2509.97     2511.70     32.82 o 
   5   4   7     1814.31     1820.55     24.44 o 
   6   4   7       31.50       23.55      7.23 o 
   7   4   7      275.90      278.43     11.29 o 
   8   4   7      161.66      182.01     14.68 o 
   9   4   7       48.19       35.96     11.46 o 
  10   4   7        1.45       19.90     11.55 o 
  11   4   7      141.25      158.72     25.66 o 
  12   4   7       36.64       50.50     19.89 o 
   1   5   7     4566.74     4857.52     44.15 o 
   2   5   7     1518.32     1593.90     21.52 o 
   3   5   7     4054.06     4555.89     46.44 o 
   4   5   7     4510.61     4446.46     52.06 o 
   5   5   7      156.12      148.60      8.24 o 
   6   5   7      750.84      733.48     25.08 o 
   7   5   7      100.38      103.72     12.03 o 
   8   5   7       12.09       50.91     11.91 o 
   9   5   7       86.02       61.04     13.05 o 
  10   5   7       51.35       51.94     14.69 o 
  11   5   7        0.19      -14.06     14.06 o 
  12   5   7       23.18       38.28     22.41 o 
   0   6   7      603.71      891.06     19.44 o 
   1   6   7       71.74       57.55      4.65 o 
   2   6   7      544.02      613.03     11.49 o 
   3   6   7      483.47      493.65     16.96 o 
   4   6   7        0.19        8.25      4.68 o 
   5   6   7       52.69       73.04      6.05 o 
   6   6   7        0.75        9.89      5.91 o 
   7   6   7      467.79      478.81     21.72 o 
   8   6   7       29.72       15.42     12.65 o 
   9   6   7      543.72      522.70     22.85 o 
  10   6   7       14.85       21.84     13.97 o 
  11   6   7       32.27       26.07     15.40 o 
   1   7   7     3161.83     3418.06     35.04 o 
   2   7   7     3976.81     4180.42     45.89 o 
   3   7   7      524.56      531.06     14.26 o 
   4   7   7     2563.77     2765.91     38.17 o 
   5   7   7      465.90      437.85     17.20 o 
   6   7   7      741.43      795.58     21.00 o 
   7   7   7      108.88      176.32     14.20 o 
   8   7   7      162.54      148.40     14.09 o 
   9   7   7        0.52        3.99     12.00 o 
  10   7   7      142.98      175.23     18.59 o 
  11   7   7       11.08      -14.14     14.14 o 
   0   8   7     1449.53     1573.09     40.93 o 
   1   8   7     3708.56     3950.13     39.92 o 
   2   8   7       11.82       10.63      4.50 o 
   3   8   7     1486.53     1405.08     23.88 o 
   4   8   7      301.98      257.49     10.09 o 
   5   8   7     3549.52     3356.79     45.46 o 
   6   8   7       21.14        7.25     11.25 o 
   7   8   7       48.57       43.48     10.64 o 
   8   8   7       17.12       39.72     11.66 o 
   9   8   7       71.61       35.45     13.14 o 
  10   8   7       71.84      114.69     17.59 o 
  11   8   7       53.60       30.06     24.19 o 
   1   9   7      154.10      153.90      8.09 o 
   2   9   7      715.84      710.56     18.31 o 
   3   9   7      441.73      483.85     15.32 o 
   4   9   7      793.60      819.84     18.84 o 
   5   9   7      239.79      253.59     19.54 o 
   6   9   7       73.54       68.44     10.50 o 
   7   9   7        0.04       12.99     10.03 o 
   8   9   7       81.85       46.78     11.81 o 
   9   9   7      133.58      151.29     24.42 o 
  10   9   7        5.67       29.08     20.80 o 
   0  10   7     3350.26     3410.79     55.84 o 
   1  10   7     1600.18     1762.68     25.82 o 
   2  10   7       71.45       64.99      6.72 o 
   3  10   7     1524.64     1519.75     27.52 o 
   4  10   7       24.94       16.68      8.84 o 
   5  10   7      445.11      429.15     17.76 o 
   6  10   7      652.38      596.21     28.18 o 
   7  10   7      146.45      157.81     13.89 o 
   8  10   7      207.70      237.20     25.96 o 
   9  10   7      158.51      162.59     25.69 o 
  10  10   7       50.78       24.61     21.06 o 
   1  11   7      708.58      691.93     20.01 o 
   2  11   7       32.21       16.83      9.45 o 
   3  11   7       18.24       11.18      9.47 o 
   4  11   7      704.01      735.29     23.79 o 
   5  11   7        0.12        1.06      8.35 o 
   6  11   7      359.01      354.10     31.14 o 
   7  11   7       46.00       50.81     18.56 o 
   8  11   7      216.41      277.05     36.99 o 
   9  11   7      124.13      117.51     23.51 o 
  10  11   7        6.74       19.37     25.44 o 
   0  12   7      370.08      372.01     22.40 o 
   1  12   7        1.97        0.68      9.89 o 
   2  12   7     1687.39     1602.35     43.72 o 
   3  12   7        3.62        4.26     10.15 o 
   4  12   7       56.69       61.32     11.48 o 
   5  12   7       92.99      122.57     12.07 o 
   6  12   7        1.05       32.70     20.53 o 
   7  12   7        6.41       21.67     24.35 o 
   8  12   7       39.29       33.68     22.98 o 
   9  12   7       36.63       50.39     26.85 o 
   1  13   7     1030.34      988.13     34.71 o 
   2  13   7     1014.66     1058.04     29.98 o 
   3  13   7       58.15       60.94     12.46 o 
   4  13   7      223.86      245.19     16.83 o 
   5  13   7      180.16      221.47     29.09 o 
   6  13   7      348.04      344.02     33.21 o 
   7  13   7       47.67       59.31     28.07 o 
   8  13   7        8.20       10.02     22.24 o 
   0  14   7        4.76       25.52     21.32 o 
   1  14   7      400.55      448.22     26.82 o 
   2  14   7      156.27      192.64     29.26 o 
   3  14   7        3.21        5.26     14.70 o 
   4  14   7        0.91       -5.64     11.20 o 
   5  14   7        9.39       32.18     21.15 o 
   6  14   7       61.74       95.18     26.58 o 
   7  14   7       82.12       37.89     31.50 o 
   8  14   7       15.47        5.25     24.28 o 
   1  15   7      469.91      504.90     37.08 o 
   2  15   7      221.48      240.03     22.27 o 
   3  15   7      136.25      107.00     17.49 o 
   4  15   7      438.81      455.91     49.71 o 
   5  15   7       19.91       26.08     28.86 o 
   6  15   7      119.69      183.67     39.93 o 
   7  15   7      162.29      225.95     61.90 o 
   0  16   7      311.71      335.15     37.21 o 
   1  16   7      297.39      308.95     25.62 o 
   2  16   7       28.35       37.33     16.61 o 
   3  16   7       37.42       11.44     14.91 o 
   4  16   7        5.86       21.60     26.79 o 
   5  16   7       19.14      -11.14     27.29 o 
   6  16   7       20.60      -28.20     28.20 o 
   1  17   7       15.24       49.13     25.69 o 
   2  17   7       22.22       -1.73     18.32 o 
   3  17   7        0.38       30.13     27.89 o 
   4  17   7        3.69      -20.91     51.07 o 
   0  18   7      102.34       55.50     27.89 o 
   1  18   7        2.18      -16.38     16.38 o 
   2  18   7      118.59      120.01     37.14 o 
   0   0   8     2482.27     2733.15     53.39 o 
   1   0   8     8468.03     8250.33     88.84 o 
   2   0   8       30.88       48.20      5.37 o 
   3   0   8      338.06      250.71     10.84 o 
   4   0   8      651.91      723.03     18.17 o 
   5   0   8       24.06       31.29      7.85 o 
   6   0   8     1789.10     1763.21     37.55 o 
   7   0   8     2915.74     2833.15     64.90 o 
   8   0   8       42.10       61.27     14.56 o 
   9   0   8      583.48      563.02     27.34 o 
  10   0   8       27.20       12.43     17.70 o 
  11   0   8      227.43      222.92     30.91 o 
  12   0   8        2.74        0.11     21.03 o 
   1   1   8    14837.28    14017.52    106.41 o 
   2   1   8     1135.13     1147.40     13.11 o 
   3   1   8     2810.76     2754.13     27.90 o 
   4   1   8      964.90      959.13     26.51 o 
   5   1   8       41.73       48.76      5.39 o 
   6   1   8        3.07       15.86      6.00 o 
   7   1   8     2392.90     2432.10     34.60 o 
   8   1   8      257.23      303.73     15.02 o 
   9   1   8       71.19       95.40     15.63 o 
  10   1   8       19.51        6.70     12.16 o 
  11   1   8       74.41       81.56     15.41 o 
  12   1   8        0.22      -11.46     15.81 o 
   0   2   8      858.05      973.41     17.43 o 
   1   2   8      485.20      363.04      7.83 o 
   2   2   8      843.81      865.95     11.61 o 
   3   2   8       43.79       70.04      5.36 o 
   4   2   8      402.04      357.45      9.84 o 
   5   2   8     1064.73      980.07     21.12 o 
   6   2   8      215.19      216.88      9.73 o 
   7   2   8      153.90      208.25     10.95 o 
   8   2   8      102.23      113.05     11.45 o 
   9   2   8      213.22      211.26     18.83 o 
  10   2   8        0.92      -11.03     11.15 o 
  11   2   8       27.66       48.39     15.32 o 
  12   2   8        0.63       20.70     16.74 o 
   1   3   8     4318.86     4068.24     34.04 o 
   2   3   8     4356.24     4399.57     42.89 o 
   3   3   8      199.47      187.87      7.68 o 
   4   3   8      474.90      502.86     16.22 o 
   5   3   8      669.45      677.63     17.26 o 
   6   3   8       52.45       61.89      7.63 o 
   7   3   8     1008.76     1040.72     19.88 o 
   8   3   8       81.94       73.42     12.38 o 
   9   3   8      392.81      407.53     23.10 o 
  10   3   8       63.94       79.98     13.06 o 
  11   3   8       22.86       16.17     15.16 o 
  12   3   8        0.39        5.72     16.55 o 
   0   4   8      965.51      928.18     20.69 o 
   1   4   8     5244.94     5422.62     50.29 o 
   2   4   8     4397.07     4520.27     66.51 o 
   3   4   8    15042.25    15501.42    148.88 o 
   4   4   8     5404.33     5747.07     58.70 o 
   5   4   8     5243.94     5104.11     51.80 o 
   6   4   8       24.91       41.04      6.63 o 
   7   4   8      427.85      443.29     17.48 o 
   8   4   8      482.17      508.84     31.37 o 
   9   4   8       21.41       38.89     12.59 o 
  10   4   8       24.45        8.43     11.42 o 
  11   4   8       10.90        3.01     16.23 o 
  12   4   8       20.84       47.70     21.32 o 
   1   5   8     2405.27     2379.98     24.20 o 
   2   5   8     3699.32     3473.83     37.90 o 
   3   5   8       55.13       83.55      6.17 o 
   4   5   8     4334.33     4513.75     47.76 o 
   5   5   8     1214.48     1217.07     18.86 o 
   6   5   8       18.65       23.39      5.84 o 
   7   5   8      108.82       96.23     12.72 o 
   8   5   8      273.21      229.92     16.05 o 
   9   5   8        0.10        9.50     11.65 o 
  10   5   8       42.95       27.03     16.01 o 
  11   5   8       71.75       68.01     24.69 o 
   0   6   8    22114.28    23319.64    277.27 o 
   1   6   8     1820.51     1903.72     21.71 o 
   2   6   8       12.96       17.07      3.96 o 
   3   6   8     6711.79     6468.19     67.22 o 
   4   6   8      275.07      278.90     10.58 o 
   5   6   8        2.62        4.69      4.73 o 
   6   6   8        0.09       21.34      6.04 o 
   7   6   8      229.80      219.32     14.62 o 
   8   6   8       87.90      102.98     13.11 o 
   9   6   8       58.84       74.27     14.77 o 
  10   6   8        4.69        3.96     14.31 o 
  11   6   8       15.02       36.63     15.91 o 
   1   7   8    12168.23    12118.32    106.15 o 
   2   7   8      373.93      381.29     10.97 o 
   3   7   8       92.14      103.26      6.50 o 
   4   7   8     1870.11     2028.05     26.98 o 
   5   7   8      546.93      610.60     17.66 o 
   6   7   8       54.02       62.58     10.33 o 
   7   7   8     3240.77     3230.00     52.11 o 
   8   7   8      138.11      138.23     13.83 o 
   9   7   8       20.30       33.83     13.50 o 
  10   7   8       46.89       31.38     15.22 o 
  11   7   8        0.12      -11.75     15.22 o 
   0   8   8      442.29      568.53     17.97 o 
   1   8   8      193.43      187.85      8.20 o 
   2   8   8        3.20        5.71      4.79 o 
   3   8   8     1145.10     1162.29     19.27 o 
   4   8   8      275.29      278.35     11.95 o 
   5   8   8     1140.59     1106.32     22.73 o 
   6   8   8       57.59       65.98     10.60 o 
   7   8   8      439.76      415.22     18.73 o 
   8   8   8       10.28       26.99     11.88 o 
   9   8   8       65.97       65.66     14.57 o 
  10   8   8        0.31       -1.76     14.13 o 
  11   8   8       51.88        6.30     31.25 o 
   1   9   8     3230.87     3175.54     38.53 o 
   2   9   8      717.74      643.81     14.32 o 
   3   9   8     1811.19     1680.12     23.82 o 
   4   9   8      334.01      328.96     13.11 o 
   5   9   8        4.80       11.67      7.72 o 
   6   9   8      488.80      413.70     22.17 o 
   7   9   8      334.43      334.65     18.20 o 
   8   9   8       40.74       56.13     12.84 o 
   9   9   8      511.79      633.16     43.78 o 
  10   9   8        0.33      -24.07     24.07 o 
   0  10   8      111.35       90.12     11.44 o 
   1  10   8      478.39      539.89     14.84 o 
   2  10   8        1.33       -0.85      4.60 o 
   3  10   8      141.10      149.52     15.44 o 
   4  10   8       90.66       87.87     12.52 o 
   5  10   8      147.45      159.89     22.11 o 
   6  10   8       28.99       23.62     11.85 o 
   7  10   8      225.12      211.33     15.23 o 
   8  10   8       90.87      112.32     21.81 o 
   9  10   8      167.35      258.37     44.89 o 
  10  10   8       45.24       36.84     31.54 o 
   1  11   8      745.96      720.20     20.33 o 
   2  11   8       28.84       31.25     10.63 o 
   3  11   8       86.33      100.14     11.96 o 
   4  11   8        0.56       -3.12      9.63 o 
   5  11   8      126.34      160.36     14.88 o 
   6  11   8       50.27       27.77     11.28 o 
   7  11   8      468.91      359.54     37.14 o 
   8  11   8        0.50       10.86     19.20 o 
   9  11   8       10.88       39.95     21.41 o 
   0  12   8      333.39      342.71     22.24 o 
   1  12   8      102.02      138.09     13.84 o 
   2  12   8       13.65        0.41     10.42 o 
   3  12   8      591.10      610.72     34.46 o 
   4  12   8       77.59       61.44     12.45 o 
   5  12   8        1.56       17.24     11.42 o 
   6  12   8       34.59       45.13     21.40 o 
   7  12   8       12.80       19.14     20.72 o 
   8  12   8       50.75       63.69     24.86 o 
   9  12   8       55.79      120.72     25.84 o 
   1  13   8        4.99       22.08     14.05 o 
   2  13   8        6.89        9.39     11.48 o 
   3  13   8      131.76      117.22     14.25 o 
   4  13   8        6.11       17.28     11.41 o 
   5  13   8       40.31       70.30     23.49 o 
   6  13   8        2.30        3.15     20.21 o 
   7  13   8       25.33       14.44     25.17 o 
   8  13   8       34.93       54.21     24.99 o 
   0  14   8       23.37       15.48     24.76 o 
   1  14   8      172.79      218.00     21.56 o 
   2  14   8        1.67       28.92     14.59 o 
   3  14   8      619.17      708.32     39.31 o 
   4  14   8        7.28       31.40     13.20 o 
   5  14   8     1158.83     1188.19     54.61 o 
   6  14   8        2.49       -9.54     21.40 o 
   7  14   8       79.00       99.27     32.61 o 
   8  14   8       13.21       28.94     25.46 o 
   1  15   8      213.11      237.70     22.94 o 
   2  15   8      131.68      109.34     18.76 o 
   3  15   8       34.80       69.88     24.12 o 
   4  15   8        6.15      -23.36     23.36 o 
   5  15   8       98.60       89.81     33.87 o 
   6  15   8        1.19       -4.58     28.98 o 
   7  15   8        0.00       47.24     34.46 o 
   0  16   8       12.70       -8.61     22.41 o 
   1  16   8        0.42       29.49     16.82 o 
   2  16   8       19.76       26.45     16.76 o 
   3  16   8      203.74      199.52     21.66 o 
   4  16   8        5.22      -17.43     25.10 o 
   5  16   8       45.11       89.01     33.87 o 
   6  16   8        4.14      -20.70     29.40 o 
   1  17   8        5.22       20.00     16.98 o 
   2  17   8       92.62      102.12     19.92 o 
   3  17   8        1.52      -24.00     24.00 o 
   4  17   8        0.69       51.69     48.75 o 
   0  18   8       18.21       12.73     26.79 o 
   1  18   8        9.12      -17.52     17.52 o 
   2  18   8        0.43       19.82     27.89 o 
   1   1   9      175.63      138.80      5.38 o 
   2   1   9      244.79      324.89      9.45 o 
   3   1   9    17811.38    17787.30    146.16 o 
   4   1   9      407.68      444.97     11.84 o 
   5   1   9      274.54      320.28     10.14 o 
   6   1   9      235.98      282.36     12.12 o 
   7   1   9      703.45      769.15     19.66 o 
   8   1   9     2980.08     2893.23     40.75 o 
   9   1   9      237.17      238.88     16.00 o 
  10   1   9      210.23      217.28     18.60 o 
  11   1   9       13.20       -6.24     21.72 o 
  12   1   9       62.61       32.29     17.46 o 
   0   2   9     5791.53     5789.15     69.21 o 
   1   2   9       18.03       62.21      4.40 o 
   2   2   9     1156.09     1185.58     28.15 o 
   3   2   9     1253.49     1059.35     22.29 o 
   4   2   9       21.61       19.75      4.95 o 
   5   2   9     2527.50     2365.91     38.40 o 
   6   2   9     1139.66     1092.09     20.92 o 
   7   2   9      357.86      386.94     15.66 o 
   8   2   9     1787.80     1805.56     32.17 o 
   9   2   9      278.50      242.29     16.02 o 
  10   2   9      194.74      172.04     17.27 o 
  11   2   9       26.66       20.13     15.05 o 
  12   2   9       12.59        2.11     16.50 o 
   1   3   9     1229.84      966.83     14.59 o 
   2   3   9        0.49        7.96      4.50 o 
   3   3   9     1492.83     1604.86     21.89 o 
   4   3   9      560.79      531.46     11.87 o 
   5   3   9        3.07       14.81      5.61 o 
   6   3   9      329.74      406.94     18.97 o 
   7   3   9     1152.91     1211.52     25.89 o 
   8   3   9       38.07       35.31     12.27 o 
   9   3   9      689.77      681.95     25.12 o 
  10   3   9       67.15       43.77     12.57 o 
  11   3   9       57.48       63.66     19.02 o 
  12   3   9       76.15       76.79     22.92 o 
   0   4   9     1185.75     1235.09     26.81 o 
   1   4   9      104.24      102.92      5.98 o 
   2   4   9     4489.46     4672.05     60.73 o 
   3   4   9        0.53       29.88      5.71 o 
   4   4   9     2829.17     3007.66     46.92 o 
   5   4   9      101.60      158.69      8.08 o 
   6   4   9     1018.87     1130.53     28.27 o 
   7   4   9      636.24      726.52     20.06 o 
   8   4   9        0.11       25.24     11.87 o 
   9   4   9      143.25      146.36     15.12 o 
  10   4   9        6.67       14.95     14.07 o 
  11   4   9       79.99      121.34     22.72 o 
  12   4   9        0.56      -14.98     19.39 o 
   1   5   9     3073.66     3004.04     29.39 o 
   2   5   9    13672.56    14258.22    133.32 o 
   3   5   9      201.33      221.26      9.21 o 
   4   5   9     1447.72     1363.22     21.19 o 
   5   5   9        0.26       10.07      5.29 o 
   6   5   9      128.16      143.21      8.32 o 
   7   5   9      814.86      858.36     25.02 o 
   8   5   9       19.50       21.15     11.97 o 
   9   5   9       91.58       81.14     15.48 o 
  10   5   9       19.52       31.88     14.62 o 
  11   5   9        7.16       12.58     17.05 o 
   0   6   9      198.09      225.80     11.28 o 
   1   6   9      564.60      629.50     11.53 o 
   2   6   9     1065.31      971.71     15.62 o 
   3   6   9     2352.49     2246.79     29.21 o 
   4   6   9     1396.19     1266.51     20.63 o 
   5   6   9       45.51       32.50      5.76 o 
   6   6   9     2338.25     2191.81     30.57 o 
   7   6   9      320.60      260.52     17.55 o 
   8   6   9      862.21      896.90     27.27 o 
   9   6   9      412.66      454.60     24.38 o 
  10   6   9       18.15       10.71     14.78 o 
  11   6   9       72.28       89.91     18.09 o 
   1   7   9      274.73      291.43      9.44 o 
   2   7   9     1088.27     1211.71     18.42 o 
   3   7   9      447.80      394.82     11.74 o 
   4   7   9     1534.05     1537.58     23.91 o 
   5   7   9       19.99       44.36      5.82 o 
   6   7   9        1.13        6.86      8.86 o 
   7   7   9       99.49       99.68     12.37 o 
   8   7   9        0.24      -10.81     10.81 o 
   9   7   9      228.56      257.87     19.94 o 
  10   7   9        1.02       10.44     14.27 o 
  11   7   9       47.27       32.34     16.46 o 
   0   8   9       22.59       17.56      7.35 o 
   1   8   9     1715.77     1741.03     23.92 o 
   2   8   9       84.31       98.05      6.76 o 
   3   8   9     1390.25     1353.16     22.86 o 
   4   8   9       55.03       55.44      7.15 o 
   5   8   9      674.87      796.32     31.10 o 
   6   8   9     1386.04     1348.53     29.11 o 
   7   8   9        4.33       22.54     11.48 o 
   8   8   9      213.24      229.98     17.57 o 
   9   8   9       30.14       41.46     14.41 o 
  10   8   9       81.30       93.57     17.54 o 
  11   8   9       89.26      119.47     29.97 o 
   1   9   9        4.86       24.51      6.39 o 
   2   9   9      203.76      244.67     10.15 o 
   3   9   9      800.71      847.92     25.20 o 
   4   9   9      169.57      192.01     12.65 o 
   5   9   9        4.12        6.33      8.01 o 
   6   9   9        5.34       14.12      9.83 o 
   7   9   9       52.05       79.75     12.75 o 
   8   9   9      212.98      220.60     17.65 o 
   9   9   9      124.56      164.32     20.64 o 
  10   9   9       47.17       19.71     21.75 o 
   0  10   9     1139.02     1204.29     56.91 o 
   1  10   9        1.34       -6.96      6.96 o 
   2  10   9      371.53      349.00     12.08 o 
   3  10   9     1989.44     1942.94     38.12 o 
   4  10   9       33.17       28.10      9.31 o 
   5  10   9      348.17      407.15     18.93 o 
   6  10   9      320.65      339.43     15.68 o 
   7  10   9      118.96      132.25     16.75 o 
   8  10   9      162.92      190.12     25.23 o 
   9  10   9       59.17       34.32     21.54 o 
  10  10   9       28.27       17.95     21.25 o 
   1  11   9     2322.26     2297.09     37.64 o 
   2  11   9      388.65      427.85     29.99 o 
   3  11   9      343.43      367.50     19.28 o 
   4  11   9       10.38       13.69     10.50 o 
   5  11   9      518.13      507.54     21.83 o 
   6  11   9      101.91      109.04     12.79 o 
   7  11   9        2.10       -3.07     16.93 o 
   8  11   9      144.95      148.60     31.88 o 
   9  11   9        0.02       -8.02     19.79 o 
   0  12   9      128.52      137.99     21.96 o 
   1  12   9      777.97      789.35     26.03 o 
   2  12   9      180.99      146.42     14.52 o 
   3  12   9        1.44        3.12     10.41 o 
   4  12   9        3.74        8.56     10.82 o 
   5  12   9      141.10      135.64     14.27 o 
   6  12   9        0.12       55.01     22.12 o 
   7  12   9        3.78       -9.85     20.45 o 
   8  12   9        0.16      -17.79     17.79 o 
   9  12   9      165.50      240.36     29.36 o 
   1  13   9      332.87      344.94     24.14 o 
   2  13   9      178.06      167.58     16.12 o 
   3  13   9      172.99      208.90     18.11 o 
   4  13   9     1237.68     1212.50     48.44 o 
   5  13   9       78.78      101.60     17.34 o 
   6  13   9       16.14       57.88     22.80 o 
   7  13   9       10.29       25.76     23.22 o 
   8  13   9       13.22      -11.39     22.79 o 
   0  14   9      319.69      284.77     33.87 o 
   1  14   9      130.98      130.87     18.59 o 
   2  14   9      283.44      299.59     23.96 o 
   3  14   9       46.37       49.35     15.18 o 
   4  14   9       29.54        5.50     13.59 o 
   5  14   9       59.42      129.30     25.55 o 
   6  14   9       51.96       79.86     33.95 o 
   7  14   9       40.09       78.37     26.37 o 
   1  15   9       85.93      104.22     25.84 o 
   2  15   9      151.58      207.69     27.48 o 
   3  15   9      202.69      204.11     21.51 o 
   4  15   9      283.76      238.06     39.35 o 
   5  15   9        0.43       19.77     30.18 o 
   6  15   9      190.59      157.18     38.25 o 
   7  15   9       45.09       51.07     47.98 o 
   0  16   9      224.08      291.16     37.16 o 
   1  16   9       59.15       41.38     18.04 o 
   2  16   9       34.48       31.31     16.94 o 
   3  16   9       74.46       75.38     20.10 o 
   4  16   9      271.94      206.96     39.93 o 
   5  16   9        4.23       22.18     55.71 o 
   1  17   9       39.38       13.15     17.43 o 
   2  17   9       39.03       54.69     18.66 o 
   3  17   9       15.91       19.52     37.92 o 
   4  17   9       33.84        9.05     28.61 o 
   0  18   9       10.76       32.50     27.36 o 
   1  18   9       12.11        8.84     18.47 o 
   0   0  10       31.53       51.98      8.63 o 
   1   0  10     2854.07     2764.77     40.78 o 
   2   0  10    11429.86    12806.76    167.00 o 
   3   0  10       24.33       45.63      7.44 o 
   4   0  10     1644.83     1754.35     37.46 o 
   5   0  10      181.03      196.71     14.51 o 
   6   0  10     1197.53     1080.47     32.42 o 
   7   0  10      312.99      316.35     21.21 o 
   8   0  10       48.38       59.80     15.29 o 
   9   0  10      365.01      338.81     23.08 o 
  10   0  10       13.04       17.99     18.25 o 
  11   0  10        0.65      -18.42     18.42 o 
  12   0  10       50.69       27.35     38.78 o 
   1   1  10     6742.21     6797.40     64.09 o 
   2   1  10     1727.13     1532.18     22.83 o 
   3   1  10     4024.69     4357.27     78.12 o 
   4   1  10     3201.11     3221.44     35.73 o 
   5   1  10      170.03      168.07      9.50 o 
   6   1  10      850.25      880.28     20.16 o 
   7   1  10       22.36       27.60      9.16 o 
   8   1  10       12.19       45.78     10.48 o 
   9   1  10      728.19      678.02     24.22 o 
  10   1  10       27.59       21.15     14.18 o 
  11   1  10        2.27       -8.14     15.68 o 
  12   1  10       40.02       33.48     20.07 o 
   0   2  10     6763.02     6659.01     91.60 o 
   1   2  10      909.65     1071.56     16.47 o 
   2   2  10      206.40      104.88      6.74 o 
   3   2  10     1636.49     1883.43     23.58 o 
   4   2  10     1262.12     1234.82     18.93 o 
   5   2  10      264.09      260.37     10.38 o 
   6   2  10      942.29      959.15     29.05 o 
   7   2  10      102.01      111.62     11.16 o 
   8   2  10     4493.16     4759.76     83.68 o 
   9   2  10        9.76       18.19     11.81 o 
  10   2  10        5.46        2.17     13.49 o 
  11   2  10        7.83      -12.20     16.09 o 
  12   2  10        0.01      -18.77     18.77 o 
   1   3  10     1473.88     1577.45     26.14 o 
   2   3  10     2641.97     2582.86     30.17 o 
   3   3  10     2298.04     2519.83     31.79 o 
   4   3  10      353.91      370.33     12.25 o 
   5   3  10       60.29       61.98      7.25 o 
   6   3  10      994.77     1147.91     21.00 o 
   7   3  10        0.02       26.94      9.26 o 
   8   3  10       75.13      120.21     15.79 o 
   9   3  10      224.26      237.56     20.58 o 
  10   3  10      184.95      184.21     18.46 o 
  11   3  10        0.40      -16.05     16.05 o 
  12   3  10       26.82       50.12     26.40 o 
   0   4  10    14606.89    15018.42    182.40 o 
   1   4  10     2813.06     3112.90     34.95 o 
   2   4  10    11158.90    10901.41    107.78 o 
   3   4  10       21.35       20.91      5.56 o 
   4   4  10     1514.86     1523.83     23.43 o 
   5   4  10      117.85      203.32      9.19 o 
   6   4  10      283.22      294.48     11.16 o 
   7   4  10      461.00      524.24     18.67 o 
   8   4  10     2031.91     2111.64     47.46 o 
   9   4  10       18.22       13.67     11.96 o 
  10   4  10      252.36      263.85     20.70 o 
  11   4  10       10.00       13.22     17.31 o 
   1   5  10     2329.46     2641.49     31.13 o 
   2   5  10       93.26      116.75      7.43 o 
   3   5  10     1001.43      927.23     16.94 o 
   4   5  10        2.82       31.89      6.17 o 
   5   5  10       46.78       37.09      7.25 o 
   6   5  10     1488.13     1435.82     23.02 o 
   7   5  10       29.13       21.49     11.25 o 
   8   5  10      112.36       81.92     12.82 o 
   9   5  10      271.87      254.33     20.01 o 
  10   5  10      368.64      373.08     23.33 o 
  11   5  10        6.45        1.36     17.64 o 
   0   6  10     1046.98     1019.00     26.02 o 
   1   6  10     1383.15     1330.05     20.67 o 
   2   6  10     7166.08     7220.66     69.45 o 
   3   6  10       81.68       84.40      9.41 o 
   4   6  10        2.73        1.37      5.54 o 
   5   6  10       75.23       88.15      8.94 o 
   6   6  10       63.34       78.66      8.46 o 
   7   6  10      436.10      386.51     18.03 o 
   8   6  10       58.37       37.98     13.21 o 
   9   6  10       18.21       18.25     15.18 o 
  10   6  10      226.54      252.76     29.72 o 
  11   6  10        3.45        3.58     17.91 o 
   1   7  10      217.77      218.89      8.49 o 
   2   7  10     4165.38     4010.22     46.25 o 
   3   7  10      288.93      299.71     11.66 o 
   4   7  10      225.70      198.70     10.03 o 
   5   7  10      887.10      774.01     18.43 o 
   6   7  10      965.78     1002.77     25.16 o 
   7   7  10       18.45        6.63     11.69 o 
   8   7  10       15.36       18.75     12.23 o 
   9   7  10        5.19       -0.02     17.96 o 
  10   7  10      139.46      117.77     18.06 o 
  11   7  10       71.61       96.75     21.71 o 
   0   8  10      142.47      189.07     11.94 o 
   1   8  10      157.89      148.22      8.11 o 
   2   8  10       63.20       51.79      5.97 o 
   3   8  10      369.14      415.07     15.45 o 
   4   8  10        1.19        0.01      5.78 o 
   5   8  10      101.89      122.68     12.98 o 
   6   8  10      470.40      530.74     22.39 o 
   7   8  10      144.65      142.73     17.93 o 
   8   8  10       16.19       24.67     12.36 o 
   9   8  10        7.00        1.02     13.21 o 
  10   8  10      261.55      332.35     23.29 o 
   1   9  10      252.63      288.54     11.55 o 
   2   9  10     2513.51     2437.66     32.58 o 
   3   9  10      101.10       91.49      9.96 o 
   4   9  10     1947.38     1926.19     38.73 o 
   5   9  10      297.32      288.85     16.32 o 
   6   9  10      561.10      625.35     26.00 o 
   7   9  10       61.45       81.95     13.56 o 
   8   9  10        0.01       16.40     14.34 o 
   9   9  10       62.37       97.97     16.30 o 
  10   9  10       15.61       31.79     22.36 o 
   0  10  10      907.85      926.57     32.50 o 
   1  10  10      360.24      365.41     13.23 o 
   2  10  10        4.03       -6.67      6.67 o 
   3  10  10       57.51       57.96     11.64 o 
   4  10  10      236.59      207.51     14.82 o 
   5  10  10      349.23      294.68     17.14 o 
   6  10  10      351.53      423.30     20.98 o 
   7  10  10       84.74       80.98     13.21 o 
   8  10  10       49.07       62.68     20.07 o 
   9  10  10       22.79       12.89     20.66 o 
  10  10  10        0.19       14.81     23.71 o 
   1  11  10       41.07       45.80      9.62 o 
   2  11  10       51.81       53.30     11.73 o 
   3  11  10       11.78       10.64     11.51 o 
   4  11  10       20.29       17.66     10.61 o 
   5  11  10       11.81       13.86     10.45 o 
   6  11  10      119.99      125.08     13.57 o 
   7  11  10       80.73       88.77     20.89 o 
   8  11  10      118.34      145.49     25.26 o 
   9  11  10        2.14        4.18     20.81 o 
   0  12  10      734.62      746.59     44.71 o 
   1  12  10       97.20       66.95     12.74 o 
   2  12  10       12.07       -0.08     11.65 o 
   3  12  10       59.43       61.85     12.92 o 
   4  12  10      663.11      656.32     25.25 o 
   5  12  10      202.63      195.24     17.88 o 
   6  12  10      332.79      338.47     32.36 o 
   7  12  10       34.88       38.82     19.37 o 
   8  12  10        2.44        4.16     18.34 o 
   9  12  10        1.52       17.53     21.02 o 
   1  13  10      178.42      141.70     18.65 o 
   2  13  10        3.04       -9.57     11.19 o 
   3  13  10        0.53        0.60     11.63 o 
   4  13  10       14.47       50.04     14.96 o 
   5  13  10        1.04       -0.69     11.52 o 
   6  13  10       75.25       51.89     23.89 o 
   7  13  10       25.24       48.46     23.32 o 
   8  13  10      102.97      127.59     30.60 o 
   0  14  10     1357.60     1424.57     62.92 o 
   1  14  10      105.26      108.31     21.67 o 
   2  14  10      735.72      775.25     34.53 o 
   3  14  10      110.19       89.18     17.06 o 
   4  14  10       82.51       68.23     16.57 o 
   5  14  10       34.08       60.47     24.35 o 
   6  14  10       65.10       83.25     41.32 o 
   7  14  10       30.51       73.26     27.70 o 
   1  15  10        0.98      -15.10     15.10 o 
   2  15  10        2.39        8.44     16.41 o 
   3  15  10       10.31       15.55     15.34 o 
   4  15  10       27.14       60.83     30.58 o 
   5  15  10       35.79       13.19     26.77 o 
   6  15  10       96.09      149.67     53.39 o 
   0  16  10      765.64      853.18     57.44 o 
   1  16  10        0.25       -9.48     15.94 o 
   2  16  10      390.08      376.96     27.78 o 
   3  16  10        5.60        5.65     16.06 o 
   4  16  10       73.30       92.96     33.87 o 
   5  16  10        1.25       36.33     31.94 o 
   1  17  10       30.35       22.12     18.04 o 
   2  17  10        3.67       -6.29     16.07 o 
   3  17  10       18.59       49.38     30.58 o 
   4  17  10        0.05       14.18     30.58 o 
   0  18  10       27.58       32.14     27.76 o 
   1  18  10       31.19       51.70     29.30 o 
   1   1  11     1966.67     2003.53     29.08 o 
   2   1  11     3258.75     3573.46     42.95 o 
   3   1  11      751.24      741.47     22.79 o 
   4   1  11       52.54       28.58      6.29 o 
   5   1  11        0.51        4.31      6.04 o 
   6   1  11       31.16        9.99      7.84 o 
   7   1  11        0.18       14.76      9.13 o 
   8   1  11      274.90      285.53     21.51 o 
   9   1  11        2.33       29.84     12.27 o 
  10   1  11      239.89      283.21     21.87 o 
  11   1  11       83.43       53.84     18.77 o 
  12   1  11       50.18       47.00     24.40 o 
   0   2  11      917.23      689.81     19.04 o 
   1   2  11      725.03      711.51     24.12 o 
   2   2  11       57.01       38.20      5.97 o 
   3   2  11     2708.43     2599.44     32.95 o 
   4   2  11      212.02      204.99      8.57 o 
   5   2  11      872.47      876.37     17.86 o 
   6   2  11       19.87       40.59      9.59 o 
   7   2  11      747.65      751.38     21.79 o 
   8   2  11      343.28      435.02     19.83 o 
   9   2  11       31.24       73.19     13.41 o 
  10   2  11        2.61        4.76     15.53 o 
  11   2  11       10.80      -14.67     16.41 o 
  12   2  11       27.64       41.96     23.77 o 
   1   3  11    12090.66    12122.22    114.46 o 
   2   3  11      105.04       93.30      6.83 o 
   3   3  11       22.38       47.34      6.23 o 
   4   3  11     7580.26     7481.50     78.81 o 
   5   3  11     1795.02     1787.64     39.28 o 
   6   3  11     5214.71     4924.28     53.27 o 
   7   3  11     2029.27     2028.01     34.30 o 
   8   3  11      349.27      384.05     20.38 o 
   9   3  11       66.09       26.87     12.13 o 
  10   3  11      138.72      163.52     17.98 o 
  11   3  11       65.35       48.53     21.22 o 
   0   4  11     4899.13     5169.48     69.99 o 
   1   4  11      446.17      499.52     13.28 o 
   2   4  11       85.19      104.58      7.27 o 
   3   4  11     1781.43     1822.16     31.12 o 
   4   4  11      188.55      165.22      9.21 o 
   5   4  11       37.60       86.87      8.36 o 
   6   4  11     1960.67     1743.70     30.04 o 
   7   4  11       64.56       61.93     10.07 o 
   8   4  11       66.74       94.74     13.63 o 
   9   4  11       60.49       65.44     15.19 o 
  10   4  11       25.59       31.04     14.89 o 
  11   4  11       33.04       20.12     17.89 o 
   1   5  11     2510.81     2554.08     30.79 o 
   2   5  11      116.40      132.38      7.98 o 
   3   5  11        0.06       -2.19      5.34 o 
   4   5  11      482.55      459.91     13.72 o 
   5   5  11       67.22       53.21      7.53 o 
   6   5  11      597.18      561.08     16.98 o 
   7   5  11      243.44      243.71     15.66 o 
   8   5  11        2.82      -10.52     11.64 o 
   9   5  11       17.54        2.18     13.23 o 
  10   5  11       88.41      105.45     16.67 o 
  11   5  11        3.02      -17.19     17.19 o 
   0   6  11        0.11       -0.63      5.74 o 
   1   6  11      232.78      253.99     10.06 o 
   2   6  11       65.91       46.57      6.20 o 
   3   6  11      317.90      359.78     12.79 o 
   4   6  11        0.94       15.91      6.31 o 
   5   6  11      322.31      304.84     12.01 o 
   6   6  11      171.69      203.83     17.21 o 
   7   6  11      150.03      157.30     16.03 o 
   8   6  11      303.98      351.62     21.40 o 
   9   6  11       70.78       94.36     16.55 o 
  10   6  11        9.92       25.93     17.08 o 
  11   6  11        3.11        2.68     16.67 o 
   1   7  11     2256.33     2279.11     28.04 o 
   2   7  11      246.79      286.34     11.21 o 
   3   7  11      666.97      622.54     15.47 o 
   4   7  11      973.85      939.79     18.37 o 
   5   7  11      375.23      339.19     17.95 o 
   6   7  11      239.14      298.19     18.28 o 
   7   7  11       44.61       41.89     12.70 o 
   8   7  11       55.18       52.53     13.82 o 
   9   7  11      412.58      438.55     25.08 o 
  10   7  11       34.67       41.17     16.57 o 
  11   7  11       41.62       14.77     18.09 o 
   0   8  11    10253.35    10512.22    159.67 o 
   1   8  11        5.14        2.46      5.71 o 
   2   8  11      779.73      792.65     15.97 o 
   3   8  11     2983.40     2900.10     35.39 o 
   4   8  11        3.34        4.29      4.95 o 
   5   8  11      220.15      237.89     21.73 o 
   6   8  11      458.17      536.96     27.58 o 
   7   8  11      567.64      514.08     23.74 o 
   8   8  11       11.84       12.78     12.56 o 
   9   8  11        2.46        0.95     14.17 o 
  10   8  11       61.09       79.61     17.27 o 
   1   9  11       87.86      105.06     10.89 o 
   2   9  11        8.69       -1.52      6.18 o 
   3   9  11      406.30      403.56     18.23 o 
   4   9  11      855.68      760.06     24.38 o 
   5   9  11      102.49      125.25     13.74 o 
   6   9  11       43.16       48.71     12.09 o 
   7   9  11      152.86      159.23     15.60 o 
   8   9  11       60.57       68.84     14.35 o 
   9   9  11       77.17      121.85     17.05 o 
  10   9  11        0.05       20.76     21.24 o 
   0  10  11     1954.75     2031.91     63.66 o 
   1  10  11     1038.43     1006.15     23.32 o 
   2  10  11       79.78       91.40     10.07 o 
   3  10  11      379.96      375.78     19.88 o 
   4  10  11       65.40       50.25     11.30 o 
   5  10  11      511.01      511.83     22.10 o 
   6  10  11      541.41      542.72     28.81 o 
   7  10  11       93.10       79.92     13.37 o 
   8  10  11      110.12      104.36     15.07 o 
   9  10  11       57.22       47.25     21.79 o 
  10  10  11        4.70       40.97     26.17 o 
   1  11  11        0.28        4.59      8.71 o 
   2  11  11      150.07      140.08     17.26 o 
   3  11  11      226.51      182.56     15.68 o 
   4  11  11       30.91       19.97     11.53 o 
   5  11  11       85.98       78.19     12.97 o 
   6  11  11       35.12       27.41     11.90 o 
   7  11  11        2.81        4.25     11.28 o 
   8  11  11      120.66      101.12     23.35 o 
   9  11  11        0.10       -1.91     20.78 o 
   0  12  11     1249.32     1148.08     85.12 o 
   1  12  11       90.05       70.92     18.84 o 
   2  12  11       31.18       15.93     11.63 o 
   3  12  11      236.20      229.45     17.80 o 
   4  12  11       40.93       60.06     13.68 o 
   5  12  11      258.75      266.13     18.73 o 
   6  12  11        4.59       24.48     12.48 o 
   7  12  11      136.07      162.16     23.81 o 
   8  12  11        3.77       13.10     19.75 o 
   9  12  11       67.96      147.02     65.00 o 
   1  13  11      598.29      532.38     29.92 o 
   2  13  11      687.93      753.10     33.60 o 
   3  13  11       89.44       95.78     18.92 o 
   4  13  11      916.12      886.24     31.16 o 
   5  13  11        0.00      -12.08     12.08 o 
   6  13  11        3.02       -1.29     21.04 o 
   7  13  11        4.80       29.40     23.23 o 
   8  13  11        0.13      -21.66     21.66 o 
   0  14  11     1449.41     1384.16    112.20 o 
   1  14  11      105.52      123.15     19.32 o 
   2  14  11        4.85       11.29     15.19 o 
   3  14  11       35.68       39.10     26.36 o 
   4  14  11       76.71       84.97     17.51 o 
   5  14  11       97.43       90.28     32.61 o 
   6  14  11       13.90       22.03     24.12 o 
   7  14  11       11.06      -12.70     22.59 o 
   1  15  11      652.81      680.65     35.53 o 
   2  15  11      352.89      439.87     29.31 o 
   3  15  11      163.26      198.89     21.60 o 
   4  15  11      292.75      298.91     78.15 o 
   5  15  11       20.41       18.74     33.27 o 
   6  15  11      203.02      170.99     64.23 o 
   0  16  11       19.57       80.72     27.89 o 
   1  16  11       16.91       13.44     16.82 o 
   2  16  11       11.21       28.73     17.41 o 
   3  16  11       44.85       50.78     18.14 o 
   4  16  11        3.18       16.94     42.56 o 
   5  16  11      101.83      151.14     38.74 o 
   1  17  11       26.00       10.83     19.66 o 
   2  17  11       95.57      105.45     21.40 o 
   3  17  11        4.30      -24.19     27.86 o 
   0   0  12      109.72       64.17     14.23 o 
   1   0  12    11090.78    11222.19    183.00 o 
   2   0  12      586.93      453.56     21.62 o 
   3   0  12      126.92      252.86     16.00 o 
   4   0  12       81.33       89.71     11.86 o 
   5   0  12     1273.56     1281.29     33.14 o 
   6   0  12     1790.89     1781.87     52.94 o 
   7   0  12     5367.80     5431.18     97.98 o 
   8   0  12      396.64      335.77     27.54 o 
   9   0  12      372.44      405.56     38.23 o 
  10   0  12      574.97      538.42     53.65 o 
  11   0  12      108.93      112.28     30.52 o 
   1   1  12      653.90      855.17     18.70 o 
   2   1  12       31.37       36.71      7.24 o 
   3   1  12     3749.55     3746.50     57.42 o 
   4   1  12       11.99       10.89      5.63 o 
   5   1  12      138.11      154.63     10.50 o 
   6   1  12       99.41      127.90     10.96 o 
   7   1  12      149.87      145.39     13.54 o 
   8   1  12      465.83      440.51     20.68 o 
   9   1  12      399.38      428.00     23.23 o 
  10   1  12       12.02       12.64     16.46 o 
  11   1  12       18.07       -6.78     17.02 o 
   0   2  12     1867.44     2062.29     50.48 o 
   1   2  12     2675.64     2485.85     33.02 o 
   2   2  12       49.03       47.46      6.41 o 
   3   2  12      120.94      157.09      7.79 o 
   4   2  12      191.91      187.95      8.57 o 
   5   2  12     1786.79     1805.97     41.16 o 
   6   2  12      207.49      227.23     13.87 o 
   7   2  12      381.58      394.16     18.73 o 
   8   2  12      317.59      325.55     17.02 o 
   9   2  12      358.47      351.08     19.59 o 
  10   2  12       22.74       -3.25     16.01 o 
  11   2  12       52.49       67.81     19.64 o 
   1   3  12      525.64      499.46     12.31 o 
   2   3  12      195.39      132.21      7.87 o 
   3   3  12      302.39      398.59     12.75 o 
   4   3  12      352.51      368.44     14.06 o 
   5   3  12      584.36      553.17     16.56 o 
   6   3  12      136.89      162.54     15.57 o 
   7   3  12     2602.14     2653.11     43.56 o 
   8   3  12      197.97      149.22     15.23 o 
   9   3  12        2.10        2.80     13.11 o 
  10   3  12       25.08       24.57     14.67 o 
  11   3  12        1.35      -26.42     26.42 o 
   0   4  12     1643.51     1731.03     33.10 o 
   1   4  12     1466.13     1368.13     21.44 o 
   2   4  12      778.10      770.94     19.48 o 
   3   4  12      492.70      592.59     14.83 o 
   4   4  12       39.08       41.61      6.83 o 
   5   4  12     6275.32     6186.63     68.81 o 
   6   4  12      175.18      196.91     11.74 o 
   7   4  12        5.89       22.88     10.01 o 
   8   4  12       55.93       37.40     14.04 o 
   9   4  12        0.77        0.78     13.41 o 
  10   4  12       41.99       39.84     15.89 o 
  11   4  12       26.26       27.30     22.46 o 
   1   5  12       11.83       26.09      5.40 o 
   2   5  12     1068.09     1159.64     19.93 o 
   3   5  12        0.36        2.34      5.34 o 
   4   5  12       22.39       23.86      6.73 o 
   5   5  12      150.20      174.40     10.25 o 
   6   5  12       44.10       41.92      9.84 o 
   7   5  12     1338.86     1366.53     31.65 o 
   8   5  12       93.39      101.76     15.65 o 
   9   5  12        4.24       18.59     14.02 o 
  10   5  12        7.69       34.08     15.78 o 
  11   5  12        3.23       14.75     18.44 o 
   0   6  12     1911.96     1907.30     39.62 o 
   1   6  12       14.77       10.29      5.58 o 
   2   6  12      235.57      262.10     10.33 o 
   3   6  12      207.40      244.92     10.73 o 
   4   6  12     1305.31     1296.60     22.31 o 
   5   6  12        9.08        9.61      7.17 o 
   6   6  12      250.93      258.95     19.07 o 
   7   6  12      174.42      188.04     17.15 o 
   8   6  12       14.91       14.98     13.17 o 
   9   6  12       32.81       56.21     17.06 o 
  10   6  12       25.48       69.82     17.34 o 
  11   6  12        0.10       10.62     20.32 o 
   1   7  12       30.89       15.30      6.16 o 
   2   7  12     2312.65     2497.33     36.67 o 
   3   7  12       19.74       31.67      6.82 o 
   4   7  12      456.79      461.90     14.59 o 
   5   7  12      518.43      496.13     17.20 o 
   6   7  12      175.17      143.83     14.98 o 
   7   7  12      213.41      235.45     18.41 o 
   8   7  12      206.95      200.40     18.29 o 
   9   7  12      122.82      168.50     19.10 o 
  10   7  12       52.70       68.54     17.37 o 
  11   7  12        8.57       40.71     23.15 o 
   0   8  12      548.98      667.18     25.31 o 
   1   8  12       97.19      107.58      8.08 o 
   2   8  12      718.15      711.40     17.54 o 
   3   8  12      968.22     1037.22     19.30 o 
   4   8  12       87.11       92.23      9.98 o 
   5   8  12     1423.02     1373.90     52.73 o 
   6   8  12       58.49       52.62     12.40 o 
   7   8  12      209.28      255.98     19.13 o 
   8   8  12        0.00        3.79     14.12 o 
   9   8  12       11.95       22.84     14.69 o 
  10   8  12        0.09       -0.55     15.61 o 
   1   9  12     5928.23     6015.09     66.72 o 
   2   9  12      630.56      606.62     25.39 o 
   3   9  12      257.63      250.65     18.48 o 
   4   9  12      435.21      358.67     16.98 o 
   5   9  12      481.96      466.52     21.19 o 
   6   9  12      270.38      248.42     17.89 o 
   7   9  12      614.54      601.30     26.08 o 
   8   9  12        6.26       -5.71     12.64 o 
   9   9  12      163.88      186.67     19.71 o 
  10   9  12        0.31       13.71     21.35 o 
   0  10  12      125.80      109.77     14.38 o 
   1  10  12     1709.20     1745.03     34.32 o 
   2  10  12       20.35       25.91      9.08 o 
   3  10  12       91.82       81.21     13.13 o 
   4  10  12      325.73      304.61     21.20 o 
   5  10  12      162.94      240.08     17.23 o 
   6  10  12      558.00      578.16     22.01 o 
   7  10  12       95.21      118.68     15.32 o 
   8  10  12       27.48       18.10     13.57 o 
   9  10  12      214.35      281.82     30.88 o 
   1  11  12       13.12        4.60      9.22 o 
   2  11  12       81.75       87.54     13.34 o 
   3  11  12       34.48       23.07     12.48 o 
   4  11  12      135.01      167.99     16.17 o 
   5  11  12        0.15        9.00     11.13 o 
   6  11  12       45.82       52.82     12.87 o 
   7  11  12      155.89      132.28     15.98 o 
   8  11  12        6.62        3.57     20.16 o 
   9  11  12       30.19       26.66     21.66 o 
   0  12  12        7.62       18.57     20.22 o 
   1  12  12       47.81       38.76     12.32 o 
   2  12  12        1.03        3.84     11.48 o 
   3  12  12       24.80       27.37     12.41 o 
   4  12  12       22.34        4.93     12.20 o 
   5  12  12       12.15        0.11     12.41 o 
   6  12  12      115.39      120.40     15.22 o 
   7  12  12      172.16      147.70     24.71 o 
   8  12  12       51.08       49.43     21.97 o 
   1  13  12       29.07       52.89     16.50 o 
   2  13  12      109.42      106.20     18.04 o 
   3  13  12       47.38       40.09     13.66 o 
   4  13  12      174.99      190.72     18.13 o 
   5  13  12       22.97        3.88     12.86 o 
   6  13  12      133.75      153.84     27.93 o 
   7  13  12       16.45        2.43     22.47 o 
   8  13  12       16.74       31.91     26.44 o 
   0  14  12      118.40      164.38     31.17 o 
   1  14  12        0.19        6.38     15.46 o 
   2  14  12        0.50       -0.12     18.32 o 
   3  14  12     1011.09     1116.91     49.37 o 
   4  14  12        6.54      -14.04     14.04 o 
   5  14  12      546.11      549.33     61.90 o 
   6  14  12       53.09       18.01     23.44 o 
   7  14  12      102.81       53.51     25.69 o 
   1  15  12      348.39      359.91     28.43 o 
   2  15  12        0.24       -7.21     15.74 o 
   3  15  12        0.74        7.47     18.17 o 
   4  15  12       71.82       73.92     18.83 o 
   5  15  12       60.29       10.95     28.61 o 
   6  15  12        0.35        5.42     31.51 o 
   0  16  12      146.99      166.78     33.26 o 
   1  16  12        0.19       -9.72     16.32 o 
   2  16  12       79.31      111.24     21.59 o 
   3  16  12      160.40      181.47     22.80 o 
   4  16  12        2.71      -27.29     27.29 o 
   5  16  12      123.02      174.47     40.45 o 
   1  17  12        0.46      -16.72     16.72 o 
   2  17  12       32.44        4.22     17.77 o 
   3  17  12       15.92       18.83     56.49 o 
   1   1  13       25.21       29.44      6.74 o 
   2   1  13      371.56      329.07     16.15 o 
   3   1  13     4605.29     4618.53     62.96 o 
   4   1  13     1178.70     1035.02     20.42 o 
   5   1  13     3616.30     3384.66     45.32 o 
   6   1  13     1466.50     1476.58     28.21 o 
   7   1  13      336.40      392.51     18.90 o 
   8   1  13      364.97      342.66     23.56 o 
   9   1  13      332.36      321.42     21.24 o 
  10   1  13        8.06       -2.67     16.51 o 
  11   1  13        6.46       -8.65     16.34 o 
   0   2  13     6299.86     5775.05    102.69 o 
   1   2  13     1015.53     1076.77     23.94 o 
   2   2  13     4436.11     4227.08     84.86 o 
   3   2  13     3788.86     3604.01     47.55 o 
   4   2  13      829.14      758.09     17.94 o 
   5   2  13      414.09      456.61     23.65 o 
   6   2  13     1762.86     1683.32     32.14 o 
   7   2  13        3.43       13.16     10.92 o 
   8   2  13      301.31      318.33     21.23 o 
   9   2  13      382.63      392.41     26.25 o 
  10   2  13       37.37       44.78     18.46 o 
  11   2  13       99.68       99.80     30.91 o 
   1   3  13     1449.56     1326.92     23.70 o 
   2   3  13      962.14      977.80     25.74 o 
   3   3  13      190.95      162.02      9.28 o 
   4   3  13     2637.10     2524.94     42.38 o 
   5   3  13        1.69       32.63      8.94 o 
   6   3  13     1595.27     1560.74     36.99 o 
   7   3  13     2706.24     2880.41     46.55 o 
   8   3  13        2.23       17.07     13.19 o 
   9   3  13       57.57       51.45     15.04 o 
  10   3  13        5.65      -10.05     15.91 o 
  11   3  13       22.48       -1.39     19.47 o 
   0   4  13     3700.87     3342.52     79.48 o 
   1   4  13       64.25       93.90      8.20 o 
   2   4  13      856.36      919.69     27.04 o 
   3   4  13       25.31       58.36      9.29 o 
   4   4  13       92.53      124.35     15.96 o 
   5   4  13       80.49      103.97      9.60 o 
   6   4  13       27.39       19.84      9.73 o 
   7   4  13      345.87      331.43     20.95 o 
   8   4  13        1.62       23.76     12.88 o 
   9   4  13      111.74      101.34     16.30 o 
  10   4  13       37.17       30.52     15.50 o 
  11   4  13       94.38       72.30     20.61 o 
   1   5  13      936.99      799.95     19.03 o 
   2   5  13      374.57      340.79     12.03 o 
   3   5  13      234.76      226.90     10.60 o 
   4   5  13      689.47      683.43     17.18 o 
   5   5  13       47.67       37.14      8.06 o 
   6   5  13      105.34       89.55     11.26 o 
   7   5  13       97.58      123.90     15.97 o 
   8   5  13       51.60       65.69     14.58 o 
   9   5  13       23.04       14.65     14.56 o 
  10   5  13        8.19       22.10     17.21 o 
  11   5  13        0.00       -1.18     18.75 o 
   0   6  13       68.40       53.30      9.45 o 
   1   6  13      454.02      502.73     19.41 o 
   2   6  13     2072.58     2160.46     34.10 o 
   3   6  13      871.26      757.10     17.45 o 
   4   6  13       76.84       92.17      8.60 o 
   5   6  13     1237.77     1264.23     26.38 o 
   6   6  13      860.68      843.65     28.16 o 
   7   6  13      197.71      161.84     16.45 o 
   8   6  13       81.28       70.13     14.83 o 
   9   6  13      505.90      555.88     28.12 o 
  10   6  13       74.99      123.49     19.21 o 
  11   6  13      241.10      257.33     35.02 o 
   1   7  13       20.44       14.40      7.12 o 
   2   7  13      756.09      772.91     18.12 o 
   3   7  13       30.83       28.92      7.47 o 
   4   7  13     1410.75     1443.46     24.67 o 
   5   7  13       11.21       16.12     10.88 o 
   6   7  13     1378.72     1438.48     35.03 o 
   7   7  13       17.96       10.66     12.67 o 
   8   7  13      147.56      199.84     19.44 o 
   9   7  13      250.55      303.86     23.23 o 
  10   7  13       11.10       14.19     16.18 o 
   0   8  13     4938.77     4904.72     93.62 o 
   1   8  13      336.83      358.50     14.87 o 
   2   8  13     1781.72     1694.66     27.00 o 
   3   8  13     4149.15     3941.17     58.95 o 
   4   8  13       24.20        4.51      8.15 o 
   5   8  13      171.36      194.55     15.57 o 
   6   8  13      184.53      190.88     19.44 o 
   7   8  13       20.47       17.73     12.47 o 
   8   8  13       81.84       72.91     15.27 o 
   9   8  13      160.28      140.23     18.68 o 
  10   8  13       66.02       72.88     18.43 o 
   1   9  13      234.63      219.92     12.79 o 
   2   9  13      526.45      521.20     18.23 o 
   3   9  13       27.64       40.70      9.14 o 
   4   9  13      164.33      141.36     14.40 o 
   5   9  13      597.26      625.88     32.08 o 
   6   9  13       27.02       24.81     12.58 o 
   7   9  13       59.02       69.04     13.94 o 
   8   9  13      156.46      135.97     16.93 o 
   9   9  13      184.58      172.63     19.66 o 
  10   9  13       19.69       37.32     24.84 o 
   0  10  13       10.92        2.95     12.91 o 
   1  10  13      896.17      912.01     37.44 o 
   2  10  13       31.21       41.18      9.74 o 
   3  10  13       82.20       78.48     12.38 o 
   4  10  13       38.79       16.74     10.94 o 
   5  10  13       78.83      102.04     13.89 o 
   6  10  13      101.12      102.28     14.56 o 
   7  10  13        2.42       24.20     12.68 o 
   8  10  13       33.23       13.87     17.96 o 
   9  10  13      114.70       91.92     24.97 o 
   1  11  13        1.94        1.01     12.19 o 
   2  11  13       81.65       91.42     14.30 o 
   3  11  13      205.88      188.60     23.65 o 
   4  11  13        2.82        9.09     11.11 o 
   5  11  13       44.64       49.52     12.69 o 
   6  11  13      390.53      371.05     21.07 o 
   7  11  13      180.31      207.13     17.98 o 
   8  11  13      195.68      184.36     29.75 o 
   9  11  13       14.28       -3.09     20.28 o 
   0  12  13      117.63      138.33     30.18 o 
   1  12  13        4.65        5.82     11.73 o 
   2  12  13      384.05      395.61     22.12 o 
   3  12  13      410.52      326.29     26.30 o 
   4  12  13       17.27        8.47     13.00 o 
   5  12  13      255.32      284.70     21.57 o 
   6  12  13       45.64       32.54     13.24 o 
   7  12  13       50.65       47.36     20.64 o 
   8  12  13        0.16      -19.17     19.17 o 
   1  13  13       81.81       89.45     18.76 o 
   2  13  13       10.02        6.15     15.16 o 
   3  13  13        5.56       -4.46     13.21 o 
   4  13  13       21.38        9.74     13.45 o 
   5  13  13      121.10      114.22     16.82 o 
   6  13  13        6.70        9.61     21.53 o 
   7  13  13      170.15      182.26     31.51 o 
   0  14  13        5.79      -22.41     22.41 o 
   1  14  13        3.08        8.74     15.29 o 
   2  14  13       64.09       77.12     19.05 o 
   3  14  13        8.00       -5.01     15.63 o 
   4  14  13        4.12        4.46     15.66 o 
   5  14  13        0.13       -0.58     27.89 o 
   6  14  13       23.60       -7.77     31.73 o 
   7  14  13       32.21       54.46     26.30 o 
   1  15  13      198.63      203.77     24.16 o 
   2  15  13       21.29       -3.53     16.75 o 
   3  15  13      100.58       95.83     30.38 o 
   4  15  13      193.10      182.35     24.05 o 
   5  15  13       15.56       10.34     30.41 o 
   6  15  13       98.45       88.12     36.06 o 
   0  16  13      825.29      759.23     56.90 o 
   1  16  13       13.62       10.72     17.54 o 
   2  16  13       14.71       19.57     17.93 o 
   3  16  13       19.90       45.39     18.69 o 
   4  16  13      125.58      109.74     36.06 o 
   1  17  13       86.01      117.92     23.68 o 
   2  17  13        1.15        5.42     18.69 o 
   0   0  14     3384.50     3378.42     95.21 o 
   1   0  14      981.76      957.38     30.56 o 
   2   0  14     1031.86     1203.20     35.19 o 
   3   0  14      434.50      371.84     22.02 o 
   4   0  14     4377.80     4376.25     77.23 o 
   5   0  14     1791.04     1703.69     41.17 o 
   6   0  14       15.66       38.98     15.54 o 
   7   0  14      577.97      646.29     32.09 o 
   8   0  14        4.88       23.40     16.36 o 
   9   0  14      120.95      135.95     28.08 o 
  10   0  14      180.88      193.47     33.04 o 
  11   0  14       47.92       13.39     27.04 o 
   1   1  14     3916.98     4055.36     52.27 o 
   2   1  14       19.44       28.18      7.11 o 
   3   1  14      194.26      218.41     11.05 o 
   4   1  14     1923.65     1944.39     32.86 o 
   5   1  14      848.89      971.43     34.21 o 
   6   1  14     1233.35     1220.03     27.15 o 
   7   1  14      384.91      362.97     18.84 o 
   8   1  14      319.07      362.81     18.86 o 
   9   1  14       31.21       33.04     14.27 o 
  10   1  14       49.26       11.45     17.51 o 
  11   1  14       34.50      -16.69     16.69 o 
   0   2  14     1471.63     1366.51     36.94 o 
   1   2  14     3735.68     3529.98     46.88 o 
   2   2  14     3168.70     3057.02     43.87 o 
   3   2  14     1158.33     1129.18     25.25 o 
   4   2  14      133.72      170.72      9.97 o 
   5   2  14       65.20       76.88      9.76 o 
   6   2  14      131.13      144.33     13.25 o 
   7   2  14      202.67      215.46     15.56 o 
   8   2  14     1032.00     1000.25     42.99 o 
   9   2  14      561.54      593.88     27.22 o 
  10   2  14       30.59       37.03     18.28 o 
  11   2  14       12.67       17.16     17.99 o 
   1   3  14      785.64      730.16     19.18 o 
   2   3  14     1285.40     1405.16     24.37 o 
   3   3  14      222.83      273.74     13.09 o 
   4   3  14     1354.91     1371.10     26.92 o 
   5   3  14        0.04       11.41      8.88 o 
   6   3  14        6.13       51.10     11.79 o 
   7   3  14      375.43      479.06     20.58 o 
   8   3  14      111.01       76.90     15.11 o 
   9   3  14       33.19       50.80     15.56 o 
  10   3  14       34.43       31.58     17.66 o 
  11   3  14        0.04      -13.81     17.09 o 
   0   4  14     1620.07     1605.74     41.16 o 
   1   4  14      874.71      810.16     16.82 o 
   2   4  14     1059.25      988.06     22.10 o 
   3   4  14       97.06      104.92      9.75 o 
   4   4  14     1024.91     1029.85     23.15 o 
   5   4  14        6.75       18.96      9.22 o 
   6   4  14       75.93       71.66     11.45 o 
   7   4  14       70.93       73.87     14.68 o 
   8   4  14      829.51      809.28     31.64 o 
   9   4  14        4.04       -0.20     13.56 o 
  10   4  14        9.43        7.30     15.43 o 
  11   4  14        0.39      -11.38     17.94 o 
   1   5  14     1574.72     1400.97     24.32 o 
   2   5  14      292.02      273.90     12.91 o 
   3   5  14       88.86       71.78      8.08 o 
   4   5  14        1.23        4.06      6.80 o 
   5   5  14      361.82      347.21     14.21 o 
   6   5  14       54.07       59.45     10.86 o 
   7   5  14     1360.12     1409.18     36.59 o 
   8   5  14        4.47      -12.39     12.39 o 
   9   5  14      257.85      286.49     21.96 o 
  10   5  14       78.86       77.18     17.71 o 
  11   5  14       55.38       79.97     22.86 o 
   0   6  14       53.19       40.20      9.00 o 
   1   6  14       47.60       35.79      7.57 o 
   2   6  14       23.49       34.53      7.01 o 
   3   6  14      278.08      312.19     12.91 o 
   4   6  14        2.11       10.56      7.28 o 
   5   6  14        0.13       33.01      9.62 o 
   6   6  14       29.92       24.66     12.27 o 
   7   6  14        0.18       -0.18     12.47 o 
   8   6  14        3.53      -10.63     12.69 o 
   9   6  14       18.59       26.06     14.84 o 
  10   6  14       50.56      116.82     19.00 o 
   1   7  14      759.69      723.78     19.88 o 
   2   7  14     1105.82     1086.19     23.29 o 
   3   7  14      833.28      797.37     18.30 o 
   4   7  14      344.77      388.66     18.61 o 
   5   7  14        6.20       -2.19     10.61 o 
   6   7  14      281.70      239.06     18.47 o 
   7   7  14      188.20      245.48     19.42 o 
   8   7  14        5.04       18.76     14.09 o 
   9   7  14      324.57      423.41     26.01 o 
  10   7  14      122.20       97.26     18.89 o 
   0   8  14     4981.76     4885.54    162.11 o 
   1   8  14      208.85      195.34     12.56 o 
   2   8  14     2214.43     2160.23     32.28 o 
   3   8  14      451.05      469.94     15.75 o 
   4   8  14      245.31      272.63     17.53 o 
   5   8  14      199.70      188.73     17.79 o 
   6   8  14      147.59      153.89     15.89 o 
   7   8  14      136.95      114.34     18.87 o 
   8   8  14       27.17       17.96     14.29 o 
   9   8  14       16.88       44.15     15.89 o 
  10   8  14      133.40      150.09     20.42 o 
   1   9  14      157.67      132.20     12.59 o 
   2   9  14     3917.63     3751.76     62.36 o 
   3   9  14      107.56      136.86     11.48 o 
   4   9  14      835.71      786.27     37.44 o 
   5   9  14      579.58      520.46     30.93 o 
   6   9  14      288.53      274.54     19.13 o 
   7   9  14       67.21       59.40     14.50 o 
   8   9  14       22.62       25.40     14.57 o 
   9   9  14       11.83       16.42     15.83 o 
   0  10  14      353.95      406.73     26.22 o 
   1  10  14      172.92      194.43     14.03 o 
   2  10  14       61.73       63.57     13.22 o 
   3  10  14     1298.05     1370.00     33.06 o 
   4  10  14      139.29      117.41     14.10 o 
   5  10  14      187.25      164.46     17.44 o 
   6  10  14       10.67       25.96     12.90 o 
   7  10  14      501.52      504.38     25.23 o 
   8  10  14        0.10        5.43     16.74 o 
   9  10  14       24.84       12.41     21.04 o 
   1  11  14      103.76       72.39     13.60 o 
   2  11  14      132.89      146.66     18.52 o 
   3  11  14       11.66       17.11     12.38 o 
   4  11  14       29.22       37.47     18.48 o 
   5  11  14       20.32       24.42     12.28 o 
   6  11  14       60.69       53.18     14.06 o 
   7  11  14       16.18       40.55     12.45 o 
   8  11  14       96.88      189.17     42.44 o 
   9  11  14       80.30      122.77     40.51 o 
   0  12  14      787.69      793.06     51.97 o 
   1  12  14      215.12      234.34     22.22 o 
   2  12  14        6.89       -2.10     11.96 o 
   3  12  14       77.87      111.02     16.04 o 
   4  12  14       88.67       49.02     14.89 o 
   5  12  14      197.51      230.60     20.14 o 
   6  12  14       57.51       61.04     13.98 o 
   7  12  14        0.07       31.29     20.70 o 
   8  12  14        3.77      -10.14     20.12 o 
   1  13  14      484.31      474.96     30.60 o 
   2  13  14        1.01      -14.38     14.38 o 
   3  13  14       60.72       71.42     22.78 o 
   4  13  14        2.93       -4.15     13.27 o 
   5  13  14       47.14       29.48     14.75 o 
   6  13  14        0.03      -15.18     24.93 o 
   7  13  14       13.18       52.12     24.97 o 
   0  14  14     1378.84     1273.02     63.44 o 
   1  14  14      109.74      116.80     20.79 o 
   2  14  14      375.69      343.95     29.15 o 
   3  14  14        0.00       -9.24     18.53 o 
   4  14  14        4.61       -4.62     15.38 o 
   5  14  14        5.56      -16.21     48.75 o 
   6  14  14       83.73      105.41     37.88 o 
   1  15  14       75.21       93.24     20.15 o 
   2  15  14        0.23       26.15     18.81 o 
   3  15  14        0.80        5.17     17.47 o 
   4  15  14        8.98       13.51     17.04 o 
   5  15  14        1.61       -4.36     29.49 o 
   0  16  14       38.31       39.35     26.79 o 
   1  16  14        7.59      -13.07     17.37 o 
   2  16  14       39.83       -4.59     16.95 o 
   3  16  14       83.08       92.33     21.52 o 
   4  16  14        0.02       15.76     30.95 o 
   1  17  14      226.50      255.46     28.24 o 
   1   1  15      941.76      997.91     21.29 o 
   2   1  15     1904.44     1847.06     30.76 o 
   3   1  15      724.08      717.00     18.60 o 
   4   1  15      422.87      432.21     14.79 o 
   5   1  15      394.46      383.77     17.21 o 
   6   1  15     1778.58     1695.76     35.34 o 
   7   1  15       95.36       82.50     13.02 o 
   8   1  15      145.46      140.17     14.33 o 
   9   1  15      388.60      401.61     23.61 o 
  10   1  15      122.27      107.63     20.55 o 
  11   1  15       22.17       13.46     18.92 o 
   0   2  15      492.59      593.26     26.29 o 
   1   2  15     1246.79     1293.55     36.51 o 
   2   2  15      438.26      463.67     16.47 o 
   3   2  15      158.78      152.72      9.49 o 
   4   2  15       69.87       68.76      8.38 o 
   5   2  15     1702.06     1745.70     30.45 o 
   6   2  15        1.95       19.55     10.74 o 
   7   2  15      416.25      462.58     22.93 o 
   8   2  15        6.06       42.78     14.30 o 
   9   2  15       72.70       98.78     16.59 o 
  10   2  15       48.24       48.34     18.94 o 
  11   2  15        8.72        8.24     23.53 o 
   1   3  15     2846.26     2748.38     42.38 o 
   2   3  15     1286.31     1291.08     26.10 o 
   3   3  15     3363.82     3509.44     49.18 o 
   4   3  15      208.42      202.78     12.94 o 
   5   3  15       57.93       67.11     10.72 o 
   6   3  15     1584.01     1580.24     48.39 o 
   7   3  15       21.75       39.03     12.02 o 
   8   3  15      180.84      212.48     19.64 o 
   9   3  15      239.23      248.33     21.29 o 
  10   3  15       61.63       25.18     18.10 o 
  11   3  15        0.22      -12.05     25.57 o 
   0   4  15    12026.58    11758.56    161.97 o 
   1   4  15       28.90       52.73      6.84 o 
   2   4  15     2890.11     2930.60     63.72 o 
   3   4  15       32.79       48.69      8.61 o 
   4   4  15        0.95       -1.06      7.92 o 
   5   4  15      730.38      733.96     22.69 o 
   6   4  15      947.84      916.52     25.84 o 
   7   4  15       53.91       54.73     14.49 o 
   8   4  15      270.42      269.98     20.79 o 
   9   4  15       10.03       21.52     15.03 o 
  10   4  15       40.91        2.08     15.10 o 
  11   4  15       17.72      -21.57     21.57 o 
   1   5  15       31.11       27.38      6.89 o 
   2   5  15      262.06      255.92     12.90 o 
   3   5  15      160.30      191.37     12.14 o 
   4   5  15       10.60       14.85      8.34 o 
   5   5  15      182.11      203.20     13.80 o 
   6   5  15      192.68      198.72     14.33 o 
   7   5  15      359.84      326.03     21.50 o 
   8   5  15       29.37       36.48     14.53 o 
   9   5  15        0.15       14.03     15.11 o 
  10   5  15       10.49      -14.94     14.94 o 
  11   5  15       74.79      138.42     38.67 o 
   0   6  15     1995.51     2005.77     62.05 o 
   1   6  15      160.84      183.62     10.90 o 
   2   6  15      949.19      960.10     21.05 o 
   3   6  15      523.53      535.68     18.56 o 
   4   6  15      767.91      715.66     21.56 o 
   5   6  15     1527.31     1475.34     33.01 o 
   6   6  15       54.53       36.57     13.04 o 
   7   6  15        2.90       21.85     13.44 o 
   8   6  15      207.97      204.01     25.53 o 
   9   6  15       15.23       10.46     17.98 o 
  10   6  15        0.23      -12.36     15.80 o 
   1   7  15     1974.48     1917.04     32.79 o 
   2   7  15       25.89       21.90      8.39 o 
   3   7  15     2929.51     2720.13     36.02 o 
   4   7  15        3.83       10.85      9.24 o 
   5   7  15      393.51      367.70     20.30 o 
   6   7  15       62.21       56.23     13.74 o 
   7   7  15        1.08        4.95     12.43 o 
   8   7  15       11.90        7.34     13.73 o 
   9   7  15      162.05      161.36     22.66 o 
  10   7  15       23.46       38.85     17.77 o 
   0   8  15     1022.18      981.12     36.62 o 
   1   8  15     1320.12     1182.38     25.42 o 
   2   8  15      813.63      826.92     27.86 o 
   3   8  15      333.99      305.78     13.71 o 
   4   8  15      201.34      228.95     18.96 o 
   5   8  15       89.73       69.33     13.32 o 
   6   8  15      314.52      302.16     21.95 o 
   7   8  15      161.23      177.97     17.89 o 
   8   8  15       83.67       34.16     15.24 o 
   9   8  15       45.35       46.03     19.97 o 
  10   8  15        6.43        1.89     18.74 o 
   1   9  15      322.74      336.21     17.29 o 
   2   9  15      162.42      170.36     12.68 o 
   3   9  15       55.46       52.54     12.08 o 
   4   9  15      970.35      864.90     26.49 o 
   5   9  15      120.34      115.78     15.02 o 
   6   9  15       22.97       11.60     12.32 o 
   7   9  15        9.98       20.56     13.31 o 
   8   9  15        1.12       22.42     14.46 o 
   9   9  15        3.63      -13.52     15.21 o 
   0  10  15     1042.01     1071.53     48.53 o 
   1  10  15      721.98      729.07     23.57 o 
   2  10  15      368.87      395.53     28.86 o 
   3  10  15      148.14      154.99     14.83 o 
   4  10  15        0.50       -9.82      9.82 o 
   5  10  15       45.78       32.74     11.50 o 
   6  10  15      166.05      174.92     15.79 o 
   7  10  15        0.24       23.21     13.49 o 
   8  10  15       34.68       52.67     16.27 o 
   9  10  15        0.69        3.20     23.84 o 
   1  11  15      133.00      173.86     16.61 o 
   2  11  15      231.46      240.17     19.04 o 
   3  11  15        2.37        9.10     12.57 o 
   4  11  15      925.67      843.30     38.19 o 
   5  11  15       15.80        3.39     12.23 o 
   6  11  15        3.63       21.90     12.96 o 
   7  11  15      251.18      254.75     18.44 o 
   8  11  15        6.05      -19.63     19.63 o 
   0  12  15        7.59       27.86     30.95 o 
   1  12  15      234.32      261.42     24.35 o 
   2  12  15       16.33       30.62     14.08 o 
   3  12  15      307.82      289.57     32.55 o 
   4  12  15        5.80       32.49     15.80 o 
   5  12  15      103.86      156.52     17.22 o 
   6  12  15        6.00       30.40     13.91 o 
   7  12  15       78.21      139.87     24.90 o 
   8  12  15       28.89        5.29     21.85 o 
   1  13  15      119.37       94.03     19.49 o 
   2  13  15       62.95       71.21     18.52 o 
   3  13  15       14.03       -4.87     22.34 o 
   4  13  15      332.41      305.36     23.02 o 
   5  13  15       32.12       24.45     15.30 o 
   6  13  15       17.04        7.54     23.80 o 
   7  13  15        7.77       28.58     38.41 o 
   0  14  15      131.94      134.57     31.06 o 
   1  14  15       99.56       77.60     19.43 o 
   2  14  15        0.26        5.48     16.32 o 
   3  14  15       15.30       -3.76     24.12 o 
   4  14  15        1.22       -2.46     16.16 o 
   5  14  15       58.80       34.61     24.35 o 
   6  14  15        0.02       17.94     32.27 o 
   1  15  15      183.89      176.24     28.15 o 
   2  15  15      179.98      186.86     24.18 o 
   3  15  15       48.51       56.62     21.22 o 
   4  15  15      494.32      536.68     33.50 o 
   5  15  15        4.51      -15.36     58.81 o 
   0  16  15       20.88       31.19     28.20 o 
   1  16  15        1.02       41.63     22.34 o 
   2  16  15       91.66       81.98     27.48 o 
   3  16  15      118.00      134.39     23.64 o 
   0   0  16     6435.53     5796.23    151.02 o 
   1   0  16     2784.64     2989.61     73.62 o 
   2   0  16     1200.26     1010.26     33.26 o 
   3   0  16     1979.89     1814.01     47.18 o 
   4   0  16      223.43      213.28     16.27 o 
   5   0  16      350.38      399.33     23.53 o 
   6   0  16     4711.00     4817.54    107.41 o 
   7   0  16     1316.09     1358.27     43.37 o 
   8   0  16      650.70      597.55     35.46 o 
   9   0  16      520.18      529.56     44.78 o 
  10   0  16      262.21      318.42     41.67 o 
  11   0  16       21.25       11.97     31.17 o 
   1   1  16      167.16      134.50     12.20 o 
   2   1  16      429.95      486.73     17.06 o 
   3   1  16       44.52       49.53      7.99 o 
   4   1  16       36.69       50.59      7.61 o 
   5   1  16      687.59      725.06     22.29 o 
   6   1  16      225.48      254.65     16.83 o 
   7   1  16      187.82      199.70     16.18 o 
   8   1  16       22.73       26.42     11.81 o 
   9   1  16        5.76       15.28     16.86 o 
  10   1  16      159.60      167.38     23.33 o 
  11   1  16       21.03       50.71     24.19 o 
   0   2  16     1371.40     1315.02     38.07 o 
   1   2  16     1101.88     1085.73     23.12 o 
   2   2  16      149.17      151.15     11.19 o 
   3   2  16      957.55     1085.72     24.28 o 
   4   2  16        0.58        1.34      6.74 o 
   5   2  16     3197.32     3183.94     45.57 o 
   6   2  16      177.50      220.10     16.15 o 
   7   2  16       94.65       99.33     13.53 o 
   8   2  16     1036.82      959.38     35.32 o 
   9   2  16       18.40       26.99     16.82 o 
  10   2  16       30.53       35.28     21.22 o 
  11   2  16       35.64       47.36     23.36 o 
   1   3  16      817.28      786.58     24.57 o 
   2   3  16      191.51      210.18     11.75 o 
   3   3  16      416.41      453.10     17.59 o 
   4   3  16      351.10      372.13     17.11 o 
   5   3  16      350.81      345.30     17.09 o 
   6   3  16      888.46      919.49     28.48 o 
   7   3  16       13.85       19.84     11.31 o 
   8   3  16       98.21      139.74     19.16 o 
   9   3  16       22.22       23.01     15.54 o 
  10   3  16       62.49       47.98     19.38 o 
  11   3  16        0.90        4.57     21.77 o 
   0   4  16     1461.80     1575.08     34.44 o 
   1   4  16      795.15      760.51     19.03 o 
   2   4  16      923.81      994.73     22.81 o 
   3   4  16      544.83      571.53     19.21 o 
   4   4  16      686.56      622.48     20.83 o 
   5   4  16     1089.17     1090.28     26.55 o 
   6   4  16      311.98      311.07     18.48 o 
   7   4  16      204.45      210.05     18.65 o 
   8   4  16       21.27       32.56     14.23 o 
   9   4  16       21.06        8.25     15.12 o 
  10   4  16       21.72       16.60     17.94 o 
  11   4  16        7.09       -6.19     44.88 o 
   1   5  16        9.22        5.38      6.92 o 
   2   5  16     1116.93     1011.22     22.97 o 
   3   5  16        2.24       -1.72      7.94 o 
   4   5  16     2588.86     2488.55     40.61 o 
   5   5  16      134.06      112.38     12.39 o 
   6   5  16      506.89      500.50     24.54 o 
   7   5  16       65.69       47.96     13.75 o 
   8   5  16       29.48       38.92     14.48 o 
   9   5  16       13.01       29.49     15.33 o 
  10   5  16       58.94       38.34     17.62 o 
   0   6  16     4073.30     3940.15     88.06 o 
   1   6  16     1253.25     1246.05     24.23 o 
   2   6  16        4.87       -4.02      7.64 o 
   3   6  16      346.18      361.24     15.38 o 
   4   6  16      620.06      674.30     21.83 o 
   5   6  16       18.81       41.60     10.65 o 
   6   6  16        2.08      -10.03     12.19 o 
   7   6  16      258.25      249.89     19.97 o 
   8   6  16       64.59       92.92     16.94 o 
   9   6  16       12.76        5.64     15.50 o 
  10   6  16       58.19       70.47     18.50 o 
   1   7  16       22.50       22.26      9.02 o 
   2   7  16      272.97      290.87     14.94 o 
   3   7  16      160.27      144.40     11.59 o 
   4   7  16      730.29      819.81     25.76 o 
   5   7  16       81.26       77.76     14.33 o 
   6   7  16      311.83      287.91     20.08 o 
   7   7  16        4.02       23.25     13.97 o 
   8   7  16      208.59      270.81     21.67 o 
   9   7  16        1.31        4.72     15.67 o 
  10   7  16      171.57      137.00     21.34 o 
   0   8  16      135.37      165.39     28.54 o 
   1   8  16      730.51      718.87     27.75 o 
   2   8  16      999.44     1009.92     24.40 o 
   3   8  16      598.08      548.76     17.89 o 
   4   8  16      500.30      456.63     22.47 o 
   5   8  16      184.04      202.27     18.75 o 
   6   8  16      137.17      111.56     15.44 o 
   7   8  16       19.12       41.37     14.50 o 
   8   8  16      127.21      151.86     18.87 o 
   9   8  16       15.11       -6.28     15.48 o 
   1   9  16     1448.16     1372.03     30.69 o 
   2   9  16       56.35       55.25     10.17 o 
   3   9  16        0.21        2.01     10.22 o 
   4   9  16      247.51      253.67     16.45 o 
   5   9  16      534.01      448.85     23.25 o 
   6   9  16       52.58       74.59     14.50 o 
   7   9  16      284.81      277.48     21.18 o 
   8   9  16      195.39      210.31     20.57 o 
   9   9  16       22.87        6.69     16.23 o 
   0  10  16       32.00       50.98     16.11 o 
   1  10  16      109.01      100.08     12.64 o 
   2  10  16      922.63      858.63     35.99 o 
   3  10  16       34.67       26.08     11.53 o 
   4  10  16       24.52       24.61     12.06 o 
   5  10  16       38.77       13.55     11.33 o 
   6  10  16       37.74       42.77     12.78 o 
   7  10  16       70.56       67.72     15.55 o 
   8  10  16      294.76      268.44     22.33 o 
   9  10  16       35.38       74.50     23.11 o 
   1  11  16      850.94      826.08     31.64 o 
   2  11  16      522.53      506.25     26.07 o 
   3  11  16        1.29      -12.05     12.05 o 
   4  11  16      190.57      235.45     18.27 o 
   5  11  16       22.73       31.99     13.11 o 
   6  11  16      136.12      164.47     18.05 o 
   7  11  16        1.44      -12.56     12.56 o 
   8  11  16        0.02       24.30     21.82 o 
   0  12  16     1013.71     1055.14     57.97 o 
   1  12  16      212.14      204.14     24.98 o 
   2  12  16      126.18      168.51     24.45 o 
   3  12  16      393.70      354.23     25.70 o 
   4  12  16        8.82       -5.51     14.05 o 
   5  12  16        7.12        7.75     12.99 o 
   6  12  16      362.53      348.56     26.74 o 
   7  12  16       38.15       14.19     20.85 o 
   1  13  16        4.87       10.51     20.77 o 
   2  13  16      307.25      309.62     26.55 o 
   3  13  16       36.59       21.42     17.27 o 
   4  13  16      147.44      138.71     21.79 o 
   5  13  16        0.20        4.29     20.07 o 
   6  13  16      222.89      240.45     31.74 o 
   7  13  16        0.88       28.37     21.77 o 
   0  14  16        0.41      -15.98     23.36 o 
   1  14  16        0.03      -16.05     16.05 o 
   2  14  16       37.32       45.35     18.20 o 
   3  14  16      113.22      133.64     26.33 o 
   4  14  16       49.45       51.22     22.56 o 
   5  14  16      130.58       88.14     20.00 o 
   6  14  16       68.76       66.45     34.97 o 
   1  15  16       63.93       32.74     18.90 o 
   2  15  16       22.96       30.37     17.94 o 
   3  15  16        2.55       -2.39     16.82 o 
   4  15  16       23.31       51.86     20.27 o 
   0  16  16      154.00      264.46     40.45 o 
   1  16  16        5.27       27.41     24.12 o 
   2  16  16      173.76      175.36     25.28 o 
   3  16  16       47.17       31.78     26.13 o 
   1   1  17     2568.62     2465.49     38.34 o 
   2   1  17      517.76      434.83     20.36 o 
   3   1  17      163.75      140.43     13.09 o 
   4   1  17     2228.35     2146.29     45.15 o 
   5   1  17      196.31      240.35     14.34 o 
   6   1  17     1627.05     1823.11     47.01 o 
   7   1  17     1041.09     1071.73     29.26 o 
   8   1  17      110.99      124.49     17.18 o 
   9   1  17       73.98       74.38     18.94 o 
  10   1  17       42.65       53.74     19.76 o 
  11   1  17        0.15       -0.75     22.54 o 
   0   2  17      168.01      165.36     17.35 o 
   1   2  17      932.48      962.66     22.26 o 
   2   2  17      668.85      665.21     20.82 o 
   3   2  17       56.97       49.88      8.89 o 
   4   2  17      312.55      323.05     14.86 o 
   5   2  17       54.86       40.36     11.26 o 
   6   2  17       87.42       85.63     12.74 o 
   7   2  17      112.48      102.09     13.79 o 
   8   2  17        4.94       29.66     14.27 o 
   9   2  17      287.98      253.06     20.91 o 
  10   2  17       40.41       48.16     22.61 o 
  11   2  17       94.83      114.31     27.79 o 
   1   3  17      449.18      442.54     31.73 o 
   2   3  17       52.98       42.08      8.85 o 
   3   3  17       18.76       14.41      8.35 o 
   4   3  17      413.00      418.91     18.11 o 
   5   3  17      721.78      763.38     24.67 o 
   6   3  17      552.90      503.43     21.36 o 
   7   3  17      111.68       87.55     16.22 o 
   8   3  17      200.97      203.81     20.82 o 
   9   3  17       46.96       37.71     16.10 o 
  10   3  17        5.19      -17.35     17.35 o 
   0   4  17       87.24       74.39     11.21 o 
   1   4  17      266.18      300.57     12.90 o 
   2   4  17      147.56      183.14     15.02 o 
   3   4  17      219.95      202.34     12.91 o 
   4   4  17        0.78        1.38      8.81 o 
   5   4  17        5.14       18.61     10.21 o 
   6   4  17      144.16      135.05     14.12 o 
   7   4  17       63.77       76.06     15.35 o 
   8   4  17       45.38       60.34     16.06 o 
   9   4  17       21.27       50.21     16.48 o 
  10   4  17      114.69      117.72     26.30 o 
   1   5  17     2010.86     1975.36     51.27 o 
   2   5  17      183.74      172.30     12.33 o 
   3   5  17      353.86      373.42     17.25 o 
   4   5  17       15.87       14.54      9.63 o 
   5   5  17       33.33        3.68      9.98 o 
   6   5  17      111.83       63.03     14.45 o 
   7   5  17       83.66       67.49     15.49 o 
   8   5  17       35.73       20.51     14.38 o 
   9   5  17       10.36       23.70     15.37 o 
  10   5  17       93.99      100.19     19.65 o 
   0   6  17     4467.91     4406.97     79.71 o 
   1   6  17      225.07      265.96     14.89 o 
   2   6  17      559.55      559.48     18.73 o 
   3   6  17     2449.24     2306.49     36.65 o 
   4   6  17       97.51       81.03     13.38 o 
   5   6  17     1394.69     1371.97     29.73 o 
   6   6  17      137.22      117.60     15.83 o 
   7   6  17      223.97      249.67     20.34 o 
   8   6  17      384.73      422.92     25.72 o 
   9   6  17      305.78      280.38     23.30 o 
  10   6  17       23.89       55.61     18.01 o 
   1   7  17       62.78       45.18      9.44 o 
   2   7  17       30.56       33.52      9.23 o 
   3   7  17       81.30       67.99     10.61 o 
   4   7  17      870.36      833.78     25.15 o 
   5   7  17      113.68      117.94     15.27 o 
   6   7  17      299.85      392.87     22.97 o 
   7   7  17       89.57       71.92     15.94 o 
   8   7  17      126.20      148.19     18.86 o 
   9   7  17        3.27        7.78     16.03 o 
  10   7  17        2.75      -11.68     18.29 o 
   0   8  17      802.44      877.38     36.88 o 
   1   8  17     1073.08     1139.87     26.23 o 
   2   8  17       20.95       56.66     10.38 o 
   3   8  17        9.10        3.36      8.11 o 
   4   8  17        7.76      -10.33     10.33 o 
   5   8  17      364.02      344.66     24.52 o 
   6   8  17       44.89      123.57     49.39 o 
   7   8  17        4.02        2.10     12.98 o 
   8   8  17        1.92       23.04     15.88 o 
   9   8  17      106.36       85.22     18.76 o 
   1   9  17        4.76        7.29     10.32 o 
   2   9  17       25.28       52.03     10.16 o 
   3   9  17        2.19       -1.27     10.41 o 
   4   9  17       12.35       14.61     10.47 o 
   5   9  17       96.69       90.41     14.99 o 
   6   9  17       62.48       67.38     14.83 o 
   7   9  17        6.73       18.24     14.30 o 
   8   9  17        6.63       13.45     15.91 o 
   9   9  17       34.62       30.16     16.83 o 
   0  10  17      261.02      310.53     24.91 o 
   1  10  17        6.77       -1.43     12.50 o 
   2  10  17       44.09       29.99     11.47 o 
   3  10  17       16.70       20.09     11.69 o 
   4  10  17        4.79       -7.20     11.36 o 
   5  10  17        7.95        9.62     11.20 o 
   6  10  17        6.71       -2.05     11.66 o 
   7  10  17       48.79       44.35     15.72 o 
   8  10  17        1.80        7.03     16.57 o 
   1  11  17      575.71      586.68     27.81 o 
   2  11  17      533.75      554.03     27.80 o 
   3  11  17      176.20      156.88     18.30 o 
   4  11  17      327.66      399.58     24.98 o 
   5  11  17       92.46       92.72     17.53 o 
   6  11  17      436.35      444.32     25.43 o 
   7  11  17      167.50      167.32     17.52 o 
   8  11  17      104.91       51.39     23.51 o 
   0  12  17      480.44      486.81     45.40 o 
   1  12  17      199.20      162.82     22.24 o 
   2  12  17      802.11      777.12     38.92 o 
   3  12  17      414.69      366.46     24.43 o 
   4  12  17       20.40       18.58     17.91 o 
   5  12  17      268.87      237.12     20.44 o 
   6  12  17        1.03       -7.33     14.65 o 
   7  12  17       50.49       72.43     23.39 o 
   1  13  17       43.71       17.51     17.09 o 
   2  13  17       10.44       -1.32     16.98 o 
   3  13  17       45.55       33.47     17.42 o 
   4  13  17       33.93       54.30     19.39 o 
   5  13  17       53.34       74.51     17.32 o 
   6  13  17        0.20       17.09     16.93 o 
   0  14  17       58.21        8.07     25.70 o 
   1  14  17        6.48       -1.52     16.02 o 
   2  14  17       10.55        4.42     16.85 o 
   3  14  17       33.04       16.96     17.47 o 
   4  14  17        2.26       17.86     18.95 o 
   5  14  17       18.98       18.21     22.34 o 
   1  15  17       10.80       23.56     18.50 o 
   2  15  17        3.87      -17.05     17.05 o 
   3  15  17       30.17        6.96     18.97 o 
   4  15  17       36.69       32.38     19.80 o 
   0  16  17      308.65      395.78     48.11 o 
   1  16  17       47.68       77.55     21.68 o 
   2  16  17       59.87       90.80     23.12 o 
   0   0  18       97.13       71.99     27.86 o 
   1   0  18     3645.38     3568.69     71.34 o 
   2   0  18      165.95      218.35     20.23 o 
   3   0  18     5866.88     5562.86    107.73 o 
   4   0  18      502.59      559.48     35.52 o 
   5   0  18     7043.31     6752.44    130.90 o 
   6   0  18      616.57      658.82     40.88 o 
   7   0  18      574.26      667.62     35.78 o 
   8   0  18       72.98       18.05     26.21 o 
   9   0  18      107.81      144.98     39.64 o 
  10   0  18      172.82      195.01     51.79 o 
   1   1  18      154.34      178.57     14.37 o 
   2   1  18      910.78      850.34     22.22 o 
   3   1  18      486.50      478.00     19.95 o 
   4   1  18      199.40      209.37     17.83 o 
   5   1  18      711.67      698.69     25.57 o 
   6   1  18      415.83      447.03     21.30 o 
   7   1  18       12.99       59.99     13.06 o 
   8   1  18        0.71      -12.65     12.65 o 
   9   1  18       23.96       11.70     19.48 o 
  10   1  18       20.26       18.14     23.36 o 
   0   2  18      668.58      726.86     32.15 o 
   1   2  18      182.40      219.01     13.32 o 
   2   2  18       92.68      109.20     10.71 o 
   3   2  18      827.76      785.97     21.85 o 
   4   2  18      937.98      967.70     23.41 o 
   5   2  18      214.42      211.67     15.55 o 
   6   2  18      190.69      158.91     15.08 o 
   7   2  18      206.34      220.13     17.41 o 
   8   2  18       10.31       14.91     14.12 o 
   9   2  18       30.04       35.87     19.06 o 
  10   2  18       11.16      -17.30     17.30 o 
   1   3  18      152.79      105.94     11.70 o 
   2   3  18       67.41       58.23      9.78 o 
   3   3  18      174.66      194.99     13.32 o 
   4   3  18       15.64        5.21      8.94 o 
   5   3  18        0.11       24.11     10.74 o 
   6   3  18       95.39      105.89     13.61 o 
   7   3  18        2.27      -10.91     13.23 o 
   8   3  18       29.60       23.62     14.49 o 
   9   3  18        0.40        5.26     15.02 o 
  10   3  18        0.16      -19.15     19.15 o 
   0   4  18      159.93      180.43     19.26 o 
   1   4  18       18.32       16.36      7.76 o 
   2   4  18      161.34      184.46     12.28 o 
   3   4  18      187.78      152.03     12.64 o 
   4   4  18       77.48      102.80     12.08 o 
   5   4  18     1618.03     1637.09     33.57 o 
   6   4  18       65.29       66.37     12.39 o 
   7   4  18      181.97      192.56     19.11 o 
   8   4  18       27.81       15.06     14.38 o 
   9   4  18      165.09      187.65     21.42 o 
  10   4  18        5.31      -16.70     17.83 o 
   1   5  18    13671.37    12854.29    138.55 o 
   2   5  18      239.76      239.53     14.45 o 
   3   5  18     2263.06     2135.39     37.71 o 
   4   5  18        4.82       14.16     10.11 o 
   5   5  18       10.90        1.59     10.20 o 
   6   5  18      559.05      468.02     27.75 o 
   7   5  18      492.41      533.97     27.03 o 
   8   5  18        5.75       15.89     14.25 o 
   9   5  18      319.95      405.46     34.57 o 
  10   5  18        0.42      -17.38     17.38 o 
   0   6  18     1171.98     1144.91     33.59 o 
   1   6  18      988.19      962.50     23.51 o 
   2   6  18      252.12      238.44     13.84 o 
   3   6  18     1406.08     1335.70     42.10 o 
   4   6  18       24.76       36.49     10.88 o 
   5   6  18      697.63      649.64     27.47 o 
   6   6  18        1.96       -0.78     12.89 o 
   7   6  18      161.80      146.76     18.23 o 
   8   6  18        2.06       15.69     14.94 o 
   9   6  18        0.94      -13.03     15.28 o 
  10   6  18       12.51       -2.67     19.03 o 
   1   7  18      284.70      281.08     17.61 o 
   2   7  18      415.80      408.90     18.49 o 
   3   7  18      249.93      227.04     14.09 o 
   4   7  18      443.87      445.26     19.46 o 
   5   7  18       33.69       36.25     13.49 o 
   6   7  18       65.53       61.08     14.52 o 
   7   7  18      405.64      451.66     25.84 o 
   8   7  18       17.25       43.22     16.80 o 
   9   7  18       55.46       55.66     17.92 o 
   0   8  18     1730.61     1744.79     51.04 o 
   1   8  18      665.02      624.33     21.45 o 
   2   8  18      932.43      816.52     24.34 o 
   3   8  18      107.61       93.15     10.84 o 
   4   8  18        0.31       16.40     19.13 o 
   5   8  18       14.45       15.93     12.66 o 
   6   8  18       85.33       92.73     16.08 o 
   7   8  18      182.68      157.77     18.81 o 
   8   8  18        5.30        9.23     16.24 o 
   9   8  18       15.72       -7.59     16.57 o 
   1   9  18      111.64       98.37     12.19 o 
   2   9  18       37.53       38.78     10.09 o 
   3   9  18       15.40       14.27     11.05 o 
   4   9  18       74.26       64.65     12.19 o 
   5   9  18      164.57      141.56     14.87 o 
   6   9  18        3.62       -2.33     12.82 o 
   7   9  18       65.95       60.47     16.04 o 
   8   9  18        3.91       -7.78     15.28 o 
   9   9  18        0.50       10.37     16.37 o 
   0  10  18      755.91      763.42     37.50 o 
   1  10  18       77.39       80.26     15.07 o 
   2  10  18      185.68      179.27     16.08 o 
   3  10  18       71.56       97.37     14.54 o 
   4  10  18        2.24       16.57     12.47 o 
   5  10  18      837.07      884.29     32.68 o 
   6  10  18        4.96       13.08     12.62 o 
   7  10  18      431.22      426.33     26.08 o 
   8  10  18       22.57       40.95     17.14 o 
   1  11  18      182.17      176.99     19.46 o 
   2  11  18      103.00      116.39     21.50 o 
   3  11  18       66.06       66.15     14.02 o 
   4  11  18        0.82       15.16     12.81 o 
   5  11  18       39.43       24.52     14.13 o 
   6  11  18       27.59       22.39     14.69 o 
   7  11  18       51.18       97.93     16.40 o 
   0  12  18       30.80       45.05     24.60 o 
   1  12  18       34.17        9.33     16.65 o 
   2  12  18       15.84        4.91     17.10 o 
   3  12  18      721.86      726.67     34.49 o 
   4  12  18       33.63        1.21     14.84 o 
   5  12  18      243.63      290.74     28.06 o 
   6  12  18        0.14       17.84     15.67 o 
   7  12  18       23.31       34.14     16.51 o 
   1  13  18      220.73      209.34     24.64 o 
   2  13  18        0.01      -16.35     16.35 o 
   3  13  18        2.23       11.77     18.12 o 
   4  13  18        2.06        5.44     18.02 o 
   5  13  18        1.06       13.81     18.23 o 
   6  13  18        0.06       16.79     18.38 o 
   0  14  18        9.16        6.96     25.17 o 
   1  14  18       14.57        8.44     17.76 o 
   2  14  18        1.26       -4.06     16.95 o 
   3  14  18        7.74       21.32     18.73 o 
   4  14  18        3.16       -3.23     17.64 o 
   5  14  18       15.41       42.51     19.24 o 
   1  15  18      213.26      209.75     26.84 o 
   2  15  18        9.27        8.63     19.24 o 
   3  15  18       89.64      124.24     36.31 o 
   0  16  18        4.07      -18.44     26.66 o 
   1  16  18        2.64       22.37     29.96 o 
   1   1  19     1060.99      977.69     23.82 o 
   2   1  19      237.97      252.13     14.68 o 
   3   1  19      421.91      403.40     19.32 o 
   4   1  19     1279.46     1310.31     31.37 o 
   5   1  19        0.49        4.87     11.80 o 
   6   1  19      863.83      896.75     33.88 o 
   7   1  19      270.60      249.72     26.00 o 
   8   1  19        2.80      -13.02     14.02 o 
   9   1  19      117.71       67.03     19.54 o 
  10   1  19       17.97        3.72     18.92 o 
   0   2  19      646.94      665.69     32.69 o 
   1   2  19      123.52      113.96     11.38 o 
   2   2  19       11.08       14.66      8.63 o 
   3   2  19      378.73      357.27     15.71 o 
   4   2  19       10.12        3.63     10.34 o 
   5   2  19      149.68      152.33     14.80 o 
   6   2  19       36.32        7.90     11.78 o 
   7   2  19       72.68       82.76     14.41 o 
   8   2  19       38.27        8.71     14.70 o 
   9   2  19      114.65       77.98     19.71 o 
  10   2  19       34.78       32.33     20.30 o 
   1   3  19        6.68        7.73      9.11 o 
   2   3  19        1.18       -5.86      8.56 o 
   3   3  19       39.58       42.45     10.14 o 
   4   3  19      107.89       80.12     12.06 o 
   5   3  19      378.74      401.84     19.76 o 
   6   3  19        1.07        9.96     11.55 o 
   7   3  19       57.43       34.62     14.76 o 
   8   3  19       12.12       14.27     14.74 o 
   9   3  19        1.41       15.97     16.16 o 
  10   3  19       39.31       23.62     20.12 o 
   0   4  19     5941.76     5804.31     91.87 o 
   1   4  19       30.88       41.44      9.01 o 
   2   4  19     1186.46     1134.49     25.31 o 
   3   4  19      919.84      864.44     24.94 o 
   4   4  19      105.22       95.30     12.30 o 
   5   4  19      860.24      859.56     26.65 o 
   6   4  19      303.93      300.12     21.52 o 
   7   4  19        3.21      -13.14     13.14 o 
   8   4  19        8.10        3.15     16.88 o 
   9   4  19        2.05       22.35     15.85 o 
  10   4  19        0.08      -19.50     19.50 o 
   1   5  19      257.75      275.75     12.60 o 
   2   5  19      681.43      674.89     22.66 o 
   3   5  19      327.54      356.61     17.93 o 
   4   5  19        0.91        0.72     10.13 o 
   5   5  19      238.37      242.50     16.35 o 
   6   5  19        1.32       10.82     13.77 o 
   7   5  19        1.38       30.94     14.90 o 
   8   5  19       40.85       37.27     16.01 o 
   9   5  19        6.73       18.38     16.12 o 
  10   5  19       13.90       -2.94     23.06 o 
   0   6  19     1005.78     1035.72     39.19 o 
   1   6  19        0.49       24.77      9.28 o 
   2   6  19     3798.89     3780.41     52.53 o 
   3   6  19     1366.25     1265.58     29.48 o 
   4   6  19      305.93      264.22     16.55 o 
   5   6  19      316.90      348.80     21.58 o 
   6   6  19      236.54      289.43     25.63 o 
   7   6  19       15.00       11.32     14.24 o 
   8   6  19      185.42      199.39     21.19 o 
   9   6  19       61.19       33.45     19.62 o 
   1   7  19     2121.78     2071.67     37.10 o 
   2   7  19      203.57      187.86     13.30 o 
   3   7  19      228.69      213.11     13.47 o 
   4   7  19        3.65       -0.92     11.68 o 
   5   7  19      406.15      387.04     23.14 o 
   6   7  19      438.72      369.22     23.09 o 
   7   7  19      199.73      185.89     19.74 o 
   8   7  19       36.65       37.34     16.07 o 
   9   7  19       49.31       93.98     19.99 o 
   0   8  19      633.81      595.34     41.77 o 
   1   8  19      226.88      269.27     21.70 o 
   2   8  19      105.35      125.90     12.34 o 
   3   8  19       21.95       14.77     11.67 o 
   4   8  19       28.17       24.17     12.26 o 
   5   8  19      130.96      104.16     15.81 o 
   6   8  19      110.93      120.90     17.24 o 
   7   8  19       91.66      112.07     17.72 o 
   8   8  19       37.51       42.42     16.23 o 
   9   8  19       63.26      108.87     22.71 o 
   1   9  19        1.66       17.41      9.35 o 
   2   9  19       94.80       76.86     13.12 o 
   3   9  19       32.58       33.89     12.30 o 
   4   9  19       60.49       44.06     12.63 o 
   5   9  19        9.60       15.73     11.84 o 
   6   9  19        0.01       -6.46     13.34 o 
   7   9  19       12.48       12.22     14.75 o 
   8   9  19       40.44       11.46     16.70 o 
   0  10  19        7.26       12.96     16.82 o 
   1  10  19       28.67       34.81     14.07 o 
   2  10  19       99.37      113.94     17.39 o 
   3  10  19        8.15        0.19     11.98 o 
   4  10  19      298.01      265.95     20.74 o 
   5  10  19      205.23      218.69     17.90 o 
   6  10  19       72.76       70.58     14.67 o 
   7  10  19        1.41       -6.10     15.21 o 
   8  10  19       13.00        3.43     16.15 o 
   1  11  19      742.65      797.72     35.88 o 
   2  11  19      206.37      200.90     20.40 o 
   3  11  19      315.42      352.79     22.23 o 
   4  11  19      842.55      810.12     32.43 o 
   5  11  19      105.45      117.49     17.54 o 
   6  11  19      155.87      162.98     19.69 o 
   7  11  19      229.52      269.91     20.90 o 
   0  12  19      626.50      685.96    117.62 o 
   1  12  19       83.26       87.63     20.50 o 
   2  12  19       45.34       25.21     18.34 o 
   3  12  19      367.37      332.15     24.65 o 
   4  12  19        5.36       21.32     16.22 o 
   5  12  19      119.00      112.57     17.67 o 
   6  12  19        0.05       11.27     15.63 o 
   1  13  19       11.55      -15.34     16.81 o 
   2  13  19       76.28       43.89     21.44 o 
   3  13  19        0.85        6.70     17.16 o 
   4  13  19       16.35       12.55     18.20 o 
   5  13  19        1.94       -8.95     18.18 o 
   6  13  19       17.73        8.19     23.30 o 
   0  14  19       48.48       64.25     29.49 o 
   1  14  19       73.01       66.66     20.57 o 
   2  14  19        3.71        4.70     18.08 o 
   3  14  19        6.25       -7.22     17.37 o 
   4  14  19       63.12       53.48     20.81 o 
   1  15  19        1.68       -0.86     18.66 o 
   2  15  19        4.30      -15.34     18.07 o 
   3  15  19        4.49       22.11     19.87 o 
   0   0  20     6549.20     6664.22    177.82 o 
   1   0  20     1685.54     1750.94     44.70 o 
   2   0  20      689.89      673.52     34.05 o 
   3   0  20       56.55       78.37     18.76 o 
   4   0  20      158.95      153.84     21.25 o 
   5   0  20       17.44       23.61     17.37 o 
   6   0  20      101.58       84.10     19.92 o 
   7   0  20       29.85       44.70     28.42 o 
   8   0  20      538.89      525.12     59.94 o 
   9   0  20       44.74        7.51     41.53 o 
  10   0  20       52.20       97.75     35.32 o 
   1   1  20      210.14      207.32     14.17 o 
   2   1  20      197.78      206.63     14.37 o 
   3   1  20       78.54       74.91     12.36 o 
   4   1  20      423.90      428.53     21.09 o 
   5   1  20      233.40      221.75     17.24 o 
   6   1  20        7.14       30.11     12.34 o 
   7   1  20      161.78      190.18     16.84 o 
   8   1  20      127.34      173.84     19.05 o 
   9   1  20        3.78        1.53     22.15 o 
  10   1  20       76.83       70.66     22.21 o 
   0   2  20     2727.05     2814.39     66.72 o 
   1   2  20      102.35       88.34     11.45 o 
   2   2  20       16.87        8.09      9.34 o 
   3   2  20       10.52       -6.07      9.93 o 
   4   2  20      145.06      169.52     14.89 o 
   5   2  20      100.83       85.51     13.28 o 
   6   2  20      887.08      877.01     28.85 o 
   7   2  20      278.29      251.34     22.58 o 
   8   2  20      371.28      333.34     24.45 o 
   9   2  20        6.29       -0.49     18.14 o 
  10   2  20       39.85       87.65     23.70 o 
   1   3  20      497.71      482.79     20.87 o 
   2   3  20        0.06        3.19      9.11 o 
   3   3  20       68.08       68.68     11.82 o 
   4   3  20       80.13       85.21     12.54 o 
   5   3  20       72.50       70.32     12.79 o 
   6   3  20      149.69      165.19     15.61 o 
   7   3  20       90.79       38.40     16.82 o 
   8   3  20       72.91       79.30     17.52 o 
   9   3  20        1.50       -8.51     15.58 o 
  10   3  20       66.28      113.65     26.51 o 
   0   4  20      500.18      523.71     37.37 o 
   1   4  20      624.16      587.10     19.18 o 
   2   4  20     1377.66     1327.56     28.06 o 
   3   4  20        8.33        9.03     10.31 o 
   4   4  20      200.99      201.34     15.49 o 
   5   4  20        1.98      -12.32     13.55 o 
   6   4  20       44.58       52.06     14.72 o 
   7   4  20       61.86       28.42     14.55 o 
   8   4  20        0.40      -14.15     14.15 o 
   9   4  20        4.42        3.31     16.52 o 
  10   4  20      117.71       86.58     25.81 o 
   1   5  20      206.40      232.06     15.93 o 
   2   5  20     1759.41     1720.45     34.06 o 
   3   5  20       85.92      106.86     13.13 o 
   4   5  20     1911.05     1913.23     37.22 o 
   5   5  20       14.09       25.80     12.12 o 
   6   5  20      895.06      889.94     36.10 o 
   7   5  20       10.89        1.93     14.31 o 
   8   5  20        0.16       -7.77     14.95 o 
   9   5  20       31.77       36.90     18.23 o 
   0   6  20      176.85      213.22     27.51 o 
   1   6  20       49.80       33.12      9.83 o 
   2   6  20        0.19       13.30      9.66 o 
   3   6  20      111.18      108.68     12.56 o 
   4   6  20      215.72      269.54     16.98 o 
   5   6  20       16.91       14.30     12.98 o 
   6   6  20       64.30       63.53     15.70 o 
   7   6  20        7.22       12.51     14.85 o 
   8   6  20       31.89       55.90     17.59 o 
   9   6  20        1.10       -4.05     16.61 o 
   1   7  20      818.11      839.36     27.09 o 
   2   7  20      171.39      195.12     14.13 o 
   3   7  20       66.16       20.20      9.32 o 
   4   7  20      806.43      838.80     31.41 o 
   5   7  20        6.11       17.38     13.11 o 
   6   7  20       18.53        8.07     13.54 o 
   7   7  20        6.88       -2.06     14.45 o 
   8   7  20      103.48      112.93     19.52 o 
   9   7  20       10.13       31.84     19.89 o 
   0   8  20      876.67      882.88     41.11 o 
   1   8  20      168.72      170.45     13.62 o 
   2   8  20        0.88       -9.13      9.16 o 
   3   8  20      169.99      147.03     14.99 o 
   4   8  20      490.06      490.42     22.95 o 
   5   8  20       21.62       38.70     14.26 o 
   6   8  20       52.99       42.86     15.47 o 
   7   8  20        4.30       -5.79     14.77 o 
   8   8  20      146.94      141.00     20.31 o 
   1   9  20      136.06      158.93     15.32 o 
   2   9  20       59.83       33.91     11.72 o 
   3   9  20       41.62       44.65     13.34 o 
   4   9  20        0.43       -5.69     11.24 o 
   5   9  20        0.43        0.29     12.01 o 
   6   9  20       10.91       38.55     14.95 o 
   7   9  20        6.80       20.04     15.38 o 
   8   9  20       74.77       95.14     18.77 o 
   0  10  20      735.76      865.42     41.89 o 
   1  10  20       76.48       70.14     15.86 o 
   2  10  20      656.92      636.03     31.51 o 
   3  10  20        3.38       -4.87     12.48 o 
   4  10  20       27.89       12.83     12.77 o 
   5  10  20        9.17        8.82     12.35 o 
   6  10  20       30.39       25.37     14.08 o 
   7  10  20        0.92       -1.21     16.09 o 
   1  11  20       40.11       36.05     17.61 o 
   2  11  20      102.03       94.06     17.64 o 
   3  11  20      118.54      164.59     21.93 o 
   4  11  20       79.64       93.44     16.33 o 
   5  11  20       15.57       19.57     15.05 o 
   6  11  20       66.04       72.12     17.95 o 
   7  11  20        0.67       13.47     15.14 o 
   0  12  20      315.60      339.57     41.03 o 
   1  12  20        0.03       12.92     18.06 o 
   2  12  20      455.62      440.73     33.03 o 
   3  12  20       15.56       -3.84     17.72 o 
   4  12  20       92.36       81.37     18.00 o 
   5  12  20        1.75        0.87     14.69 o 
   6  12  20      168.52      192.88     21.53 o 
   1  13  20       13.84       16.78     18.29 o 
   2  13  20      288.01      301.27     29.44 o 
   3  13  20        0.18        6.07     18.45 o 
   4  13  20      221.76      278.41     28.91 o 
   5  13  20        1.49        2.34     18.82 o 
   0  14  20       94.57       56.05     36.37 o 
   1  14  20       33.05       14.65     23.09 o 
   2  14  20       27.65       15.19     19.42 o 
   3  14  20       17.78       31.73     21.06 o 
   4  14  20       34.87       40.19     21.65 o 
   1  15  20        2.86      -18.45     18.45 o 
   2  15  20       24.26       12.67     35.52 o 
   1   1  21     1783.15     1751.37     33.94 o 
   2   1  21     3239.51     3284.73     50.65 o 
   3   1  21       86.51      105.23     13.84 o 
   4   1  21     1276.43     1205.54     35.46 o 
   5   1  21        1.16       -8.89     11.71 o 
   6   1  21      735.83      906.49     36.61 o 
   7   1  21      578.55      627.92     26.48 o 
   8   1  21       93.67       96.84     20.26 o 
   9   1  21       10.92       -3.98     17.85 o 
  10   1  21       11.26       33.59     23.48 o 
   0   2  21      163.75      173.73     18.88 o 
   1   2  21      108.45      101.08     12.30 o 
   2   2  21      438.61      406.78     19.03 o 
   3   2  21      692.40      727.73     28.73 o 
   4   2  21        8.70      -10.52     10.52 o 
   5   2  21      731.49      687.33     25.56 o 
   6   2  21        1.24        3.43     12.04 o 
   7   2  21       92.56       78.13     17.31 o 
   8   2  21       51.79       42.89     16.54 o 
   9   2  21       79.03       18.45     25.86 o 
  10   2  21       26.83       53.45     25.29 o 
   1   3  21        0.66       -9.88      9.88 o 
   2   3  21        6.60        6.54     12.21 o 
   3   3  21      732.27      728.32     26.59 o 
   4   3  21       31.64       48.33     12.00 o 
   5   3  21       25.57        7.87     11.33 o 
   6   3  21        0.16       17.93     12.14 o 
   7   3  21      112.61      143.61     21.86 o 
   8   3  21       58.59       54.55     17.15 o 
   9   3  21       17.06       14.21     20.11 o 
   0   4  21     4902.37     4588.10     84.32 o 
   1   4  21     1307.08     1329.78     26.08 o 
   2   4  21      259.32      238.30     15.17 o 
   3   4  21      398.07      350.45     18.54 o 
   4   4  21      577.06      558.00     22.70 o 
   5   4  21        9.78       23.04     12.32 o 
   6   4  21       84.55      103.01     17.40 o 
   7   4  21       36.36       55.46     16.39 o 
   8   4  21       12.74       11.32     16.32 o 
   9   4  21        1.25      -16.16     16.16 o 
   1   5  21      225.90      210.44     13.70 o 
   2   5  21       60.31       93.83     12.34 o 
   3   5  21      629.23      575.41     22.72 o 
   4   5  21      285.33      282.71     17.47 o 
   5   5  21      199.27      192.55     18.57 o 
   6   5  21       16.97       53.77     15.40 o 
   7   5  21        3.49      -13.84     13.84 o 
   8   5  21       18.93        3.55     16.29 o 
   9   5  21       77.37       66.51     18.78 o 
   0   6  21      691.23      620.01     27.79 o 
   1   6  21      357.92      380.08     17.58 o 
   2   6  21     1634.56     1568.52     34.36 o 
   3   6  21      417.25      409.45     19.52 o 
   4   6  21        7.43       30.60     11.40 o 
   5   6  21      845.01      832.30     34.97 o 
   6   6  21        3.08       18.43     19.40 o 
   7   6  21      105.35      118.58     18.31 o 
   8   6  21      275.22      353.42     32.68 o 
   9   6  21        0.04      -16.55     16.74 o 
   1   7  21      266.12      309.38     19.75 o 
   2   7  21       21.58        8.68      9.46 o 
   3   7  21      382.46      373.03     16.97 o 
   4   7  21      190.65      221.19     18.89 o 
   5   7  21       57.89       22.91     13.50 o 
   6   7  21       18.82       22.92     14.61 o 
   7   7  21       30.11       28.20     15.32 o 
   8   7  21        2.94       -3.98     15.95 o 
   0   8  21      929.47      879.86     41.81 o 
   1   8  21       80.05       71.33     11.30 o 
   2   8  21       32.67       25.15     10.42 o 
   3   8  21       20.86       10.50     11.28 o 
   4   8  21      112.58      117.86     14.55 o 
   5   8  21       74.42       64.31     15.17 o 
   6   8  21       32.15       33.55     14.98 o 
   7   8  21       72.30       47.26     19.36 o 
   8   8  21       40.63       52.79     17.99 o 
   1   9  21       25.24       22.09     12.24 o 
   2   9  21       85.19       87.43     14.13 o 
   3   9  21       42.75       10.34     12.52 o 
   4   9  21       93.22       97.85     15.10 o 
   5   9  21       11.88       14.20     13.08 o 
   6   9  21       50.19       26.73     15.67 o 
   7   9  21       15.68        9.26     19.76 o 
   8   9  21       13.74       49.60     18.42 o 
   0  10  21       12.55       14.81     22.90 o 
   1  10  21       12.61       15.94     14.10 o 
   2  10  21       23.18       21.13     15.11 o 
   3  10  21       30.91       36.28     13.87 o 
   4  10  21        0.23        3.43     13.50 o 
   5  10  21       43.01       41.32     14.39 o 
   6  10  21        9.71        6.55     14.25 o 
   7  10  21       50.19       77.76     17.08 o 
   1  11  21      359.77      383.47     30.88 o 
   2  11  21      152.24      138.79     19.38 o 
   3  11  21      201.05      195.04     21.66 o 
   4  11  21      320.06      371.37     26.87 o 
   5  11  21       15.75       36.11     15.80 o 
   6  11  21      184.63      197.44     21.87 o 
   0  12  21       56.67       65.00     29.55 o 
   1  12  21       57.66       56.20     19.49 o 
   2  12  21      132.17      142.49     23.86 o 
   3  12  21       37.07       42.25     20.20 o 
   4  12  21       23.73       44.31     17.83 o 
   5  12  21      196.04      230.26     24.06 o 
   6  12  21       22.07       25.50     16.90 o 
   1  13  21        4.54       12.11     18.71 o 
   2  13  21      161.81      174.18     25.11 o 
   3  13  21       72.25       61.63     21.28 o 
   4  13  21       63.40      115.52     24.94 o 
   5  13  21       75.10       47.98     41.79 o 
   0  14  21      116.22       73.15     61.13 o 
   1  14  21        0.99        0.95     18.90 o 
   2  14  21      149.75      147.14     24.16 o 
   3  14  21       15.51       17.66     19.74 o 
   0   0  22       71.18       88.56     26.79 o 
   1   0  22       80.36       74.69     16.84 o 
   2   0  22      242.91      196.69     22.97 o 
   3   0  22     5269.43     5283.32    109.10 o 
   4   0  22      355.75      320.70     28.40 o 
   5   0  22     1384.04     1446.10     67.20 o 
   6   0  22        0.03      -15.12     16.65 o 
   7   0  22      525.64      630.35     39.80 o 
   8   0  22        0.23       -7.43     24.63 o 
   9   0  22        2.96      -15.52     24.52 o 
   1   1  22        2.87       16.49      9.74 o 
   2   1  22       17.37       38.21     11.38 o 
   3   1  22       68.17       29.33     12.54 o 
   4   1  22      195.72      198.73     17.17 o 
   5   1  22       24.61       -3.56     11.82 o 
   6   1  22      214.20      195.62     17.72 o 
   7   1  22        1.17       20.09     13.36 o 
   8   1  22       32.71       24.69     18.68 o 
   9   1  22        2.59      -17.43     26.53 o 
   0   2  22      904.20      896.91     36.94 o 
   1   2  22        6.46       -4.33      9.68 o 
   2   2  22      881.69      776.12     26.00 o 
   3   2  22      952.83      994.28     30.77 o 
   4   2  22        0.45      -11.12     11.12 o 
   5   2  22      405.02      458.44     23.33 o 
   6   2  22       86.99      100.23     14.89 o 
   7   2  22       27.15       22.41     15.24 o 
   8   2  22        5.96        1.91     15.38 o 
   9   2  22       36.44       39.14     20.34 o 
   1   3  22       88.92      104.95     13.88 o 
   2   3  22       59.12       66.23     12.29 o 
   3   3  22       37.37       13.76     11.03 o 
   4   3  22      884.66      856.59     28.23 o 
   5   3  22       31.06        5.19     11.72 o 
   6   3  22       10.41       -3.95     13.52 o 
   7   3  22       21.55       18.90     15.18 o 
   8   3  22        0.32      -15.21     15.21 o 
   9   3  22       18.33       -0.17     19.70 o 
   0   4  22      137.87      129.65     15.80 o 
   1   4  22        2.90       10.22      9.25 o 
   2   4  22       50.30       58.52     12.68 o 
   3   4  22       57.91       41.85     12.08 o 
   4   4  22       47.03       40.20     12.12 o 
   5   4  22      321.59      284.96     18.78 o 
   6   4  22       56.17       55.41     16.02 o 
   7   4  22      111.88      136.90     19.23 o 
   8   4  22      133.45      166.17     22.26 o 
   9   4  22      194.62      270.10     25.45 o 
   1   5  22     3928.07     3853.90     54.98 o 
   2   5  22       13.97       31.50     10.76 o 
   3   5  22      598.34      582.40     25.80 o 
   4   5  22        9.22        7.29     11.27 o 
   5   5  22       98.19       96.54     16.44 o 
   6   5  22        0.08       -6.63     14.29 o 
   7   5  22      180.31      177.51     21.56 o 
   8   5  22       53.47       41.08     17.59 o 
   9   5  22      107.46       81.58     20.84 o 
   0   6  22       89.77       98.22     14.76 o 
   1   6  22        0.19       -5.13      9.71 o 
   2   6  22      167.66      169.63     13.89 o 
   3   6  22      831.20      807.80     26.83 o 
   4   6  22       37.37       41.53     13.67 o 
   5   6  22      161.74      203.64     19.41 o 
   6   6  22      145.47      139.78     21.69 o 
   7   6  22      165.48      166.20     20.87 o 
   8   6  22        8.48       13.08     16.67 o 
   1   7  22     1053.00     1012.56     28.20 o 
   2   7  22       79.36       64.23     11.42 o 
   3   7  22      172.87      191.46     13.99 o 
   4   7  22        6.61       10.76     12.90 o 
   5   7  22      113.51       77.41     16.15 o 
   6   7  22        5.08       10.13     14.35 o 
   7   7  22       75.41      103.79     20.01 o 
   8   7  22        0.88      -11.46     16.08 o 
   0   8  22        2.45        5.18     17.50 o 
   1   8  22       24.24       35.73     12.89 o 
   2   8  22      182.92      193.16     15.43 o 
   3   8  22        1.20       -4.07     11.20 o 
   4   8  22      113.08      107.46     14.38 o 
   5   8  22       36.48       33.30     14.70 o 
   6   8  22       38.79       17.94     15.03 o 
   7   8  22       23.23       15.52     24.01 o 
   8   8  22        2.44       -2.04     16.03 o 
   1   9  22       13.16        4.65     13.41 o 
   2   9  22      587.39      587.74     30.17 o 
   3   9  22       65.64       72.94     15.48 o 
   4   9  22      406.48      345.94     21.29 o 
   5   9  22        0.19      -10.78     12.36 o 
   6   9  22      176.12      146.83     20.10 o 
   7   9  22       14.37       -3.85     16.32 o 
   0  10  22        8.56       -3.80     23.78 o 
   1  10  22       32.38       -6.36     14.56 o 
   2  10  22        7.73      -13.87     14.07 o 
   3  10  22      292.84      363.62     37.02 o 
   4  10  22        1.91       10.03     13.51 o 
   5  10  22      514.95      567.71     29.50 o 
   6  10  22       12.24       15.49     14.62 o 
   7  10  22       76.75       94.76     18.04 o 
   1  11  22       22.01       12.78     18.22 o 
   2  11  22        3.13        7.47     18.41 o 
   3  11  22        3.67       -5.37     15.79 o 
   4  11  22        1.41       -5.58     16.10 o 
   5  11  22        6.79       18.46     19.23 o 
   6  11  22       78.64       87.65     19.21 o 
   0  12  22       11.94        0.86     24.60 o 
   1  12  22      145.61      115.97     23.04 o 
   2  12  22       17.52       27.27     19.95 o 
   3  12  22      242.36      242.54     41.23 o 
   4  12  22       34.04       -4.23     28.15 o 
   5  12  22      229.77      297.68     26.67 o 
   1  13  22      131.02      143.60     31.81 o 
   2  13  22        6.54       19.64     20.03 o 
   3  13  22        0.54      -18.09     19.43 o 
   4  13  22       23.81       14.50     19.69 o 
   0  14  22      177.10      180.51     83.57 o 
   1  14  22       25.21       33.53     21.88 o 
   2  14  22       12.68        2.37     20.05 o 
   1   1  23     1324.71     1302.80     29.38 o 
   2   1  23       17.95       29.59     11.95 o 
   3   1  23      192.31      223.60     18.14 o 
   4   1  23      796.30      777.07     29.56 o 
   5   1  23       94.11      115.73     16.01 o 
   6   1  23       85.78       81.31     14.99 o 
   7   1  23      119.99       97.45     18.68 o 
   8   1  23        2.80      -16.03     16.90 o 
   9   1  23       50.12       17.45     21.01 o 
   0   2  23     1674.36     1575.54     45.21 o 
   1   2  23      165.48      146.14     14.69 o 
   2   2  23     1538.49     1473.44     34.90 o 
   3   2  23       82.31       81.97     14.37 o 
   4   2  23        0.70        6.86     12.13 o 
   5   2  23       61.82       54.18     13.17 o 
   6   2  23        0.60       14.91     12.74 o 
   7   2  23       23.01       12.58     15.72 o 
   8   2  23       43.14       39.47     17.14 o 
   9   2  23       13.06        2.98     20.44 o 
   1   3  23       65.50       68.16     13.42 o 
   2   3  23     1119.60     1109.42     31.74 o 
   3   3  23      112.32      130.70     14.82 o 
   4   3  23      658.54      648.03     25.73 o 
   5   3  23        3.56       -9.53     11.96 o 
   6   3  23      483.40      531.24     28.78 o 
   7   3  23      401.70      407.24     26.86 o 
   8   3  23       50.22       70.68     18.56 o 
   9   3  23       54.13       71.10     24.26 o 
   0   4  23       98.00       62.59     15.04 o 
   1   4  23      988.07      953.21     27.07 o 
   2   4  23     1213.41     1225.86     28.99 o 
   3   4  23      385.38      383.05     19.99 o 
   4   4  23      343.92      316.22     19.00 o 
   5   4  23      397.98      403.48     21.60 o 
   6   4  23       25.30        7.08     14.81 o 
   7   4  23       17.73       -7.63     18.42 o 
   8   4  23       29.47       52.75     18.19 o 
   9   4  23       51.08       91.96     24.58 o 
   1   5  23        0.07       10.07     10.47 o 
   2   5  23       64.44       49.65     11.43 o 
   3   5  23       22.57        9.14     11.26 o 
   4   5  23        6.99       10.88     11.77 o 
   5   5  23       19.59        6.48     13.97 o 
   6   5  23        0.66       12.35     15.21 o 
   7   5  23       15.87       10.98     15.89 o 
   8   5  23       12.72        9.30     16.98 o 
   0   6  23      820.55      817.92     41.74 o 
   1   6  23        0.15       -5.60      9.93 o 
   2   6  23      128.54      142.99     13.37 o 
   3   6  23        5.01        9.63     12.02 o 
   4   6  23      143.96      148.82     17.92 o 
   5   6  23       38.85       45.57     15.56 o 
   6   6  23      110.88      116.77     18.60 o 
   7   6  23        6.61       -3.29     15.52 o 
   8   6  23       44.09       67.96     19.12 o 
   1   7  23       15.24       26.16     12.51 o 
   2   7  23       40.90       67.07     11.83 o 
   3   7  23        3.56        8.20     11.76 o 
   4   7  23       63.65       69.14     15.44 o 
   5   7  23       13.00       -3.64     14.47 o 
   6   7  23      442.06      446.95     27.22 o 
   7   7  23        0.66      -15.59     15.61 o 
   8   7  23       28.62       15.14     20.78 o 
   0   8  23      136.38      156.22     25.44 o 
   1   8  23      388.80      425.20     22.65 o 
   2   8  23       57.11       38.24     15.71 o 
   3   8  23      712.66      686.45     27.66 o 
   4   8  23       99.56       72.44     14.68 o 
   5   8  23      150.16      144.73     18.20 o 
   6   8  23       34.93       54.54     16.35 o 
   7   8  23        7.55       -5.78     15.98 o 
   1   9  23        7.43       12.89     14.90 o 
   2   9  23       50.73       34.26     15.43 o 
   3   9  23       21.03      -14.31     14.31 o 
   4   9  23      130.95      133.99     16.59 o 
   5   9  23       36.69       35.40     14.81 o 
   6   9  23       16.33        6.82     15.78 o 
   7   9  23       44.50       64.00     19.06 o 
   0  10  23       90.52       90.24     30.08 o 
   1  10  23       13.95       24.50     17.15 o 
   2  10  23       65.96       45.02     16.89 o 
   3  10  23       32.90       10.65     16.43 o 
   4  10  23       45.78       -8.31     16.22 o 
   5  10  23      160.28      161.66     25.58 o 
   6  10  23        0.63      -11.57     14.16 o 
   1  11  23      334.83      397.05     51.38 o 
   2  11  23        0.30       -3.02     18.21 o 
   3  11  23      146.25      114.91     19.95 o 
   4  11  23       67.65       61.12     19.35 o 
   5  11  23       44.53       45.67     19.19 o 
   0  12  23      391.09      290.16     42.04 o 
   1  12  23        0.94       23.73     19.23 o 
   2  12  23       69.46       68.41     21.65 o 
   3  12  23        0.11       11.27     20.10 o 
   4  12  23       48.51       44.80     21.96 o 
   1  13  23       81.22       93.94     23.49 o 
   2  13  23       18.42       18.53     20.39 o 
   3  13  23       20.19       47.22     22.15 o 
   0  14  23       26.69       31.98     90.53 o 
   0   0  24     2138.02     2196.46    132.32 o 
   1   0  24      261.67      236.84     23.34 o 
   2   0  24      268.25      273.74     27.84 o 
   3   0  24        7.30       -0.80     17.81 o 
   4   0  24        6.53       -6.17     17.57 o 
   5   0  24       17.99        9.98     18.86 o 
   6   0  24      104.89      142.51     24.30 o 
   7   0  24        0.24      -16.81     17.89 o 
   8   0  24       28.52      -31.33     44.41 o 
   9   0  24        4.39       30.86     36.06 o 
   1   1  24     1144.90     1147.44     28.84 o 
   2   1  24      265.84      245.71     18.68 o 
   3   1  24       91.08       87.28     15.10 o 
   4   1  24      106.14      101.33     15.39 o 
   5   1  24        0.68       -8.36     12.74 o 
   6   1  24        3.56        4.70     12.90 o 
   7   1  24       77.63       74.95     18.06 o 
   8   1  24       40.63        7.61     19.47 o 
   9   1  24       32.44       38.40     32.32 o 
   0   2  24      599.30      649.83     33.71 o 
   1   2  24      125.06      109.26     14.87 o 
   2   2  24        4.92       25.98     12.19 o 
   3   2  24      124.82      130.30     16.12 o 
   4   2  24       53.95       64.52     15.16 o 
   5   2  24      440.67      481.44     23.84 o 
   6   2  24      357.46      315.15     21.04 o 
   7   2  24      147.64      175.00     21.28 o 
   8   2  24      165.46      138.10     21.51 o 
   9   2  24        1.73       16.69     21.40 o 
   1   3  24     1262.09     1194.28     32.47 o 
   2   3  24       64.77      118.70     16.07 o 
   3   3  24      334.27      283.04     18.83 o 
   4   3  24        5.46        1.11     12.22 o 
   5   3  24        0.21      -11.57     11.57 o 
   6   3  24        3.21       -5.55     14.77 o 
   7   3  24        2.57       18.03     16.11 o 
   8   3  24      185.35      210.79     23.81 o 
   0   4  24     1038.31      902.94     33.93 o 
   1   4  24      319.34      314.15     17.75 o 
   2   4  24      846.81      878.32     27.41 o 
   3   4  24       73.30       55.79     13.22 o 
   4   4  24       14.14       17.36     12.18 o 
   5   4  24      411.09      425.89     25.98 o 
   6   4  24       85.06       82.81     18.34 o 
   7   4  24      139.27      125.15     20.12 o 
   8   4  24        3.28       21.78     18.39 o 
   1   5  24       46.91       30.45     11.20 o 
   2   5  24      532.82      548.09     20.84 o 
   3   5  24       56.52       42.65     12.53 o 
   4   5  24      476.22      487.19     22.95 o 
   5   5  24       83.89       55.84     15.84 o 
   6   5  24      218.19      270.84     23.09 o 
   7   5  24       20.87       13.07     16.48 o 
   8   5  24        0.95        1.76     17.05 o 
   0   6  24      419.28      367.96     37.53 o 
   1   6  24       27.02       25.67     12.37 o 
   2   6  24       54.96       46.12     10.93 o 
   3   6  24      101.72      108.97     14.21 o 
   4   6  24      159.77      144.24     17.96 o 
   5   6  24       14.36      -13.26     13.26 o 
   6   6  24        1.41      -14.36     14.36 o 
   7   6  24       23.37        4.49     16.50 o 
   8   6  24        1.06       39.01     19.30 o 
   1   7  24      247.96      265.59     20.76 o 
   2   7  24      177.35      231.99     16.69 o 
   3   7  24        0.73       -7.68     11.83 o 
   4   7  24       16.06        2.39     13.49 o 
   5   7  24       69.93       45.61     16.35 o 
   6   7  24        0.50       -2.83     14.78 o 
   7   7  24        3.53       -4.23     16.42 o 
   0   8  24      267.04      295.26     32.39 o 
   1   8  24       10.21        4.95     13.29 o 
   2   8  24      225.07      278.50     31.02 o 
   3   8  24       41.44       46.96     15.29 o 
   4   8  24       38.47       46.42     14.86 o 
   5   8  24      159.21      143.32     20.01 o 
   6   8  24       17.29       45.86     17.31 o 
   7   8  24        9.63        1.42     17.32 o 
   1   9  24      774.77      821.54     44.76 o 
   2   9  24      127.66      154.41     20.96 o 
   3   9  24      160.49      220.46     25.37 o 
   4   9  24       21.35       32.05     16.54 o 
   5   9  24        3.25       -0.57     13.73 o 
   6   9  24       59.96       80.74     17.11 o 
   0  10  24      124.47      101.34     34.05 o 
   1  10  24        1.00      -10.36     18.34 o 
   2  10  24      240.11      235.97     23.61 o 
   3  10  24       67.14       79.98     19.11 o 
   4  10  24        6.07       -0.05     16.69 o 
   5  10  24       27.23       34.61     18.78 o 
   6  10  24      113.40      100.14     18.97 o 
   1  11  24       21.15      -11.32     18.94 o 
   2  11  24       19.25       -2.61     19.08 o 
   3  11  24        2.01       -1.00     19.57 o 
   4  11  24       98.90      112.49     29.65 o 
   5  11  24       54.00       80.00     21.67 o 
   0  12  24       84.09       68.73     31.68 o 
   1  12  24       13.14       12.34     19.89 o 
   2  12  24       32.01       28.35     21.49 o 
   3  12  24      104.80      135.71     26.26 o 
   4  12  24       55.57       72.13     26.31 o 
   1  13  24      270.46      320.24     32.65 o 
   2  13  24      113.80       98.50     24.25 o 
   1   1  25       82.10      125.83     14.28 o 
   2   1  25     1368.80     1460.78     36.67 o 
   3   1  25      261.47      224.22     19.09 o 
   4   1  25      238.43      196.60     18.93 o 
   5   1  25        0.73      -12.88     12.88 o 
   6   1  25       63.27      104.93     16.48 o 
   7   1  25        8.84      -15.64     16.23 o 
   8   1  25        0.70      -19.72     19.72 o 
   0   2  25      726.10      687.79     44.17 o 
   1   2  25        2.77        4.85     11.74 o 
   2   2  25      419.29      465.49     22.77 o 
   3   2  25     1326.23     1320.78     35.64 o 
   4   2  25      156.93      106.27     16.19 o 
   5   2  25      176.66      220.85     18.68 o 
   6   2  25       54.92       62.76     17.58 o 
   7   2  25      270.31      276.94     24.75 o 
   8   2  25       28.47       27.71     20.94 o 
   1   3  25      134.08      157.93     17.15 o 
   2   3  25       19.40       30.01     13.18 o 
   3   3  25      280.56      253.85     19.93 o 
   4   3  25      102.31      104.78     15.12 o 
   5   3  25      147.36      191.14     18.30 o 
   6   3  25      263.76      275.18     23.82 o 
   7   3  25        1.27       -9.61     16.11 o 
   8   3  25        0.01       -4.38     17.89 o 
   0   4  25      148.53      128.76     24.35 o 
   1   4  25       29.09        7.79     10.99 o 
   2   4  25      671.45      726.74     25.50 o 
   3   4  25       75.68       60.07     13.53 o 
   4   4  25       50.73       45.50     14.08 o 
   5   4  25        0.57      -14.09     14.09 o 
   6   4  25       37.88       47.68     17.00 o 
   7   4  25        5.79      -14.45     15.82 o 
   8   4  25       34.47       37.26     22.02 o 
   1   5  25      351.93      399.78     29.63 o 
   2   5  25      248.22      253.39     16.15 o 
   3   5  25        8.88       -9.88     11.51 o 
   4   5  25       27.47       38.25     15.17 o 
   5   5  25       36.70       -4.40     14.95 o 
   6   5  25       23.15       17.53     16.10 o 
   7   5  25       67.08       44.01     18.16 o 
   8   5  25      111.76      114.55     23.56 o 
   0   6  25      246.59      199.41     25.23 o 
   1   6  25      179.19      163.44     17.43 o 
   2   6  25       79.35       94.29     12.47 o 
   3   6  25        3.30       -7.51     10.66 o 
   4   6  25        9.06        6.09     13.18 o 
   5   6  25       60.45        2.58     14.84 o 
   6   6  25       46.39       81.01     18.77 o 
   7   6  25       19.96       30.33     17.55 o 
   1   7  25      875.72      794.76     30.89 o 
   2   7  25        0.00       17.14     12.54 o 
   3   7  25      396.50      501.56     25.24 o 
   4   7  25      137.26      128.14     18.38 o 
   5   7  25        0.07        4.72     15.00 o 
   6   7  25       20.40       15.60     16.57 o 
   7   7  25       61.35       56.78     18.54 o 
   0   8  25      924.11      893.81     45.95 o 
   1   8  25        0.00       -3.09     12.63 o 
   2   8  25      140.49      136.79     20.08 o 
   3   8  25       81.78       96.07     17.40 o 
   4   8  25       58.90       57.06     18.85 o 
   5   8  25      223.25      250.01     22.01 o 
   6   8  25       26.00       31.65     18.72 o 
   1   9  25       33.55       19.83     16.30 o 
   2   9  25        0.05        2.45     16.04 o 
   3   9  25       35.39       31.91     17.38 o 
   4   9  25       49.03       60.25     18.60 o 
   5   9  25        2.75        8.91     15.71 o 
   6   9  25        4.49       -4.57     14.78 o 
   0  10  25      328.37      316.62     44.31 o 
   1  10  25       28.32        2.89     23.23 o 
   2  10  25      163.79      161.83     22.84 o 
   3  10  25      198.79      184.00     22.39 o 
   4  10  25        3.83       21.39     17.80 o 
   5  10  25       84.64      100.05     21.88 o 
   1  11  25      167.87      213.94     28.15 o 
   2  11  25       37.33      -18.54     18.54 o 
   3  11  25        3.39      -13.90     19.49 o 
   4  11  25      167.70      188.17     24.97 o 
   0  12  25       22.00      -11.61     28.45 o 
   1  12  25        4.72       -4.00     20.61 o 
   2  12  25        0.86       12.50     21.04 o 
   3  12  25        5.37       16.26     23.68 o 
   0   0  26      353.68      457.95     73.51 o 
   1   0  26      885.75      761.03     37.75 o 
   2   0  26       85.45      119.33     23.99 o 
   3   0  26     1853.05     1873.85     88.68 o 
   4   0  26       18.03        9.22     20.21 o 
   5   0  26      182.56      239.92     29.26 o 
   6   0  26      131.13      103.73     25.46 o 
   7   0  26       14.26      -16.54     32.58 o 
   8   0  26        0.72       -6.71     35.63 o 
   1   1  26      333.53      364.25     21.84 o 
   2   1  26      849.60      884.04     32.70 o 
   3   1  26       23.82       60.89     15.03 o 
   4   1  26      848.92      836.25     32.67 o 
   5   1  26       32.55       21.94     14.65 o 
   6   1  26      419.98      407.96     24.30 o 
   7   1  26        0.26       -5.30     16.90 o 
   8   1  26       24.07      -19.21     20.14 o 
   0   2  26      124.42      183.26     22.39 o 
   1   2  26        0.73        3.35     11.83 o 
   2   2  26      854.93      809.87     29.47 o 
   3   2  26        7.16       33.27     14.33 o 
   4   2  26       20.63       21.31     14.46 o 
   5   2  26        6.62      -13.62     13.62 o 
   6   2  26       17.68       -7.30     18.21 o 
   7   2  26       20.79       52.81     18.65 o 
   8   2  26      105.17      126.87     26.48 o 
   1   3  26       31.28       16.90     12.42 o 
   2   3  26       61.51       62.29     13.67 o 
   3   3  26       11.93        6.81     12.77 o 
   4   3  26      221.46      246.22     19.12 o 
   5   3  26       31.01       36.80     14.14 o 
   6   3  26      106.53      121.14     20.60 o 
   7   3  26       14.74       -0.29     18.09 o 
   8   3  26        0.18       -9.40     21.11 o 
   0   4  26      767.31      920.80     46.77 o 
   1   4  26       24.34       18.95     11.78 o 
   2   4  26      564.12      574.28     31.06 o 
   3   4  26        0.12       -8.11     11.73 o 
   4   4  26        4.31      -10.11     12.66 o 
   5   4  26        0.78      -14.05     14.05 o 
   6   4  26       66.89       44.99     17.41 o 
   7   4  26       47.14       47.75     18.83 o 
   1   5  26        6.81        5.01     11.82 o 
   2   5  26       38.24       32.04     11.44 o 
   3   5  26      180.09      231.92     18.23 o 
   4   5  26        0.00        1.47     14.42 o 
   5   5  26       59.97       42.29     16.12 o 
   6   5  26        3.24      -12.74     15.72 o 
   7   5  26       19.85       54.55     18.41 o 
   0   6  26        3.09       -4.65     17.88 o 
   1   6  26       98.17       69.98     15.62 o 
   2   6  26       21.07       15.95     12.46 o 
   3   6  26       27.63       15.48     12.80 o 
   4   6  26       29.63       19.04     14.88 o 
   5   6  26       23.67       33.48     16.63 o 
   6   6  26       26.58        9.41     16.73 o 
   7   6  26       12.44       18.76     17.59 o 
   1   7  26       46.13       29.67     14.17 o 
   2   7  26       44.17       50.69     19.21 o 
   3   7  26        4.61        8.03     15.09 o 
   4   7  26      127.96      125.65     17.74 o 
   5   7  26        5.70      -11.01     15.26 o 
   6   7  26       35.74       35.49     17.90 o 
   0   8  26      642.30      604.06     39.97 o 
   1   8  26       10.70        2.21     15.66 o 
   2   8  26       52.03       62.66     17.89 o 
   3   8  26       11.35       16.09     17.09 o 
   4   8  26       96.40      130.26     20.31 o 
   5   8  26        5.87       19.35     16.70 o 
   6   8  26       57.10       73.75     18.95 o 
   1   9  26        5.64        0.26     16.48 o 
   2   9  26      311.20      347.48     27.49 o 
   3   9  26       74.71       77.29     20.08 o 
   4   9  26      433.00      402.71     29.97 o 
   5   9  26        2.09        3.31     16.93 o 
   0  10  26      205.43      211.21     39.93 o 
   1  10  26        3.45      -18.45     18.45 o 
   2  10  26       55.75       63.66     22.77 o 
   3  10  26       35.10       18.16     18.36 o 
   4  10  26       12.21        7.82     17.67 o 
   1  11  26       35.28       56.34     22.18 o 
   2  11  26       16.19       41.94     22.55 o 
   3  11  26       59.56       64.17     23.85 o 
   0  12  26       53.18       41.35     36.37 o 
   1  12  26       31.75       50.47     23.38 o 
   1   1  27       93.92      108.69     14.51 o 
   2   1  27        1.73        7.34     13.94 o 
   3   1  27      118.26      137.39     18.13 o 
   4   1  27        3.66        8.15     14.53 o 
   5   1  27      114.04      122.83     18.26 o 
   6   1  27       16.59       30.39     17.42 o 
   7   1  27      191.49      201.00     35.92 o 
   0   2  27      937.27      905.72     41.73 o 
   1   2  27      221.75      266.16     22.01 o 
   2   2  27      204.44      199.15     18.04 o 
   3   2  27      123.17      117.60     17.84 o 
   4   2  27       88.93       91.57     18.69 o 
   5   2  27      338.15      340.11     22.84 o 
   6   2  27        2.01        0.03     16.82 o 
   7   2  27        9.19       15.87     18.08 o 
   1   3  27        0.15       -3.68     11.83 o 
   2   3  27      584.10      623.62     25.20 o 
   3   3  27       26.89       14.24     13.25 o 
   4   3  27      647.37      666.72     29.29 o 
   5   3  27       25.06       14.86     16.63 o 
   6   3  27      115.30       83.35     19.88 o 
   7   3  27      142.29      193.30     23.46 o 
   0   4  27      165.36      183.30     26.13 o 
   1   4  27        0.20       10.28     12.81 o 
   2   4  27       29.46       28.63     12.30 o 
   3   4  27       47.92       27.12     13.62 o 
   4   4  27        0.12       13.81     13.15 o 
   5   4  27        0.26      -14.45     15.27 o 
   6   4  27        2.24      -15.54     15.54 o 
   7   4  27       43.86       26.86     18.73 o 
   1   5  27      211.78      173.82     17.17 o 
   2   5  27       86.38       79.52     14.20 o 
   3   5  27       24.54       39.26     13.47 o 
   4   5  27       44.97       31.30     16.30 o 
   5   5  27      117.12       91.11     18.86 o 
   6   5  27        1.56      -15.24     15.24 o 
   7   5  27       13.67       -3.19     17.45 o 
   0   6  27      150.30       96.77     22.94 o 
   1   6  27        8.96       24.71     13.89 o 
   2   6  27      108.92       83.53     16.54 o 
   3   6  27       41.22       27.53     15.74 o 
   4   6  27        0.19      -14.18     14.18 o 
   5   6  27        4.45      -14.86     14.86 o 
   6   6  27        0.27      -16.29     16.29 o 
   1   7  27       51.19       47.62     15.60 o 
   2   7  27      181.00      202.93     22.63 o 
   3   7  27       12.41       24.51     16.08 o 
   4   7  27      140.24      126.76     19.81 o 
   5   7  27       12.52       17.84     16.34 o 
   6   7  27       75.46       90.63     19.81 o 
   0   8  27      595.58      698.97     43.39 o 
   1   8  27       46.54       65.39     19.07 o 
   2   8  27      134.30      109.84     20.55 o 
   3   8  27      177.80      206.95     23.21 o 
   4   8  27      118.34      103.62     19.16 o 
   5   8  27       45.53       42.47     18.01 o 
   1   9  27       10.29       38.21     20.53 o 
   2   9  27       21.07       58.16     18.94 o 
   3   9  27       39.46        6.10     19.15 o 
   4   9  27       88.74       90.84     21.76 o 
   5   9  27       23.09       57.96     20.45 o 
   0  10  27      146.56      249.68     56.49 o 
   1  10  27       63.58       79.83     24.73 o 
   2  10  27        4.52       -8.24     20.87 o 
   3  10  27      120.67      113.79     24.32 o 
   4  10  27        0.03       38.83     20.20 o 
   1  11  27        0.71        3.71     20.99 o 
   2  11  27        0.06       34.81     23.01 o 
   0   0  28       25.66        0.86     22.89 o 
   1   0  28       11.73       16.96     19.83 o 
   2   0  28        4.09      -18.14     18.14 o 
   3   0  28      170.62      170.74     34.18 o 
   4   0  28      404.10      446.84     37.68 o 
   5   0  28       23.69       12.13     22.16 o 
   6   0  28       30.62        6.73     23.19 o 
   7   0  28      115.01       59.84     42.80 o 
   1   1  28      688.91      705.63     28.56 o 
   2   1  28        0.03        5.41     14.81 o 
   3   1  28      304.76      356.28     23.96 o 
   4   1  28       38.41       22.53     15.82 o 
   5   1  28        1.20       -5.63     14.54 o 
   6   1  28        5.66      -10.79     17.16 o 
   7   1  28        7.07      -15.73     21.52 o 
   0   2  28       12.95       26.52     17.71 o 
   1   2  28       47.06       57.72     13.90 o 
   2   2  28      358.39      389.50     24.16 o 
   3   2  28      489.75      536.18     27.93 o 
   4   2  28        6.19        2.75     13.58 o 
   5   2  28      383.29      397.09     24.38 o 
   6   2  28       39.56       20.15     18.56 o 
   7   2  28      142.69      157.61     23.41 o 
   1   3  28      398.77      428.04     22.40 o 
   2   3  28       55.16       72.85     14.46 o 
   3   3  28        0.11       12.95     13.87 o 
   4   3  28       15.22       21.47     14.64 o 
   5   3  28       31.72       35.49     17.26 o 
   6   3  28        3.75       -1.95     16.79 o 
   7   3  28       31.09       60.70     20.63 o 
   0   4  28      108.39       60.01     22.16 o 
   1   4  28      244.80      212.37     17.97 o 
   2   4  28       17.08       26.78     12.99 o 
   3   4  28      370.37      330.46     21.92 o 
   4   4  28        0.04       -5.52     15.06 o 
   5   4  28      217.77      255.02     23.74 o 
   6   4  28       27.56      -14.37     16.81 o 
   1   5  28       22.78       14.69     13.54 o 
   2   5  28        7.80      -12.31     12.31 o 
   3   5  28       21.50       -3.36     14.92 o 
   4   5  28       31.43       18.60     16.16 o 
   5   5  28      112.44       78.13     19.43 o 
   6   5  28       13.21       14.50     17.79 o 
   0   6  28        8.03       -3.93     19.09 o 
   1   6  28       10.39       26.42     14.64 o 
   2   6  28       51.92       43.63     14.07 o 
   3   6  28      157.54      134.94     19.75 o 
   4   6  28       11.33       -2.19     16.78 o 
   5   6  28       25.61        5.71     16.50 o 
   6   6  28       11.89       -5.50     16.65 o 
   1   7  28        6.72       15.72     14.53 o 
   2   7  28        1.47        9.10     17.06 o 
   3   7  28        1.55      -14.64     14.64 o 
   4   7  28        9.86      -15.31     15.31 o 
   5   7  28       25.38       50.57     19.97 o 
   0   8  28      105.26       84.79     41.01 o 
   1   8  28       50.75       49.78     18.49 o 
   2   8  28       24.27       39.57     18.91 o 
   3   8  28       89.99      156.13     26.42 o 
   4   8  28      120.83      144.03     21.46 o 
   5   8  28        7.06       18.23     17.31 o 
   1   9  28      821.97      863.26     58.52 o 
   2   9  28       73.13       42.27     19.54 o 
   3   9  28       62.16       74.24     21.30 o 
   4   9  28        4.48       36.57     20.65 o 
   0  10  28       36.86       56.20     34.46 o 
   1  10  28        0.34        1.45     21.39 o 
   2  10  28       21.75      -11.26     21.06 o 
   3  10  28        5.21       23.21     46.43 o 
   1   1  29        1.12        8.90     13.25 o 
   2   1  29        0.13      -13.32     13.32 o 
   3   1  29        4.78       24.09     15.20 o 
   4   1  29       15.86       27.17     15.87 o 
   5   1  29        0.39       12.07     15.51 o 
   6   1  29        5.50       23.33     18.53 o 
   0   2  29      575.50      570.23     35.51 o 
   1   2  29       45.65       49.83     14.03 o 
   2   2  29      330.77      329.75     23.73 o 
   3   2  29       91.80       87.56     17.78 o 
   4   2  29        3.61      -13.69     13.69 o 
   5   2  29      137.08      150.69     22.35 o 
   6   2  29        9.86      -12.59     17.88 o 
   1   3  29      433.91      454.58     23.36 o 
   2   3  29      190.38      186.06     19.31 o 
   3   3  29       55.01       24.14     14.62 o 
   4   3  29      247.19      305.61     22.58 o 
   5   3  29        8.88       -9.71     16.29 o 
   6   3  29      130.95       96.84     20.88 o 
   0   4  29       81.34       82.60     27.33 o 
   1   4  29        5.59        8.99     13.02 o 
   2   4  29        1.49        4.90     12.72 o 
   3   4  29       88.77       84.14     17.40 o 
   4   4  29       37.84       16.17     18.91 o 
   5   4  29        8.07       -0.72     16.06 o 
   6   4  29       12.71       22.45     18.60 o 
   1   5  29      128.85      119.66     18.47 o 
   2   5  29      116.31      105.46     16.38 o 
   3   5  29        0.16        3.98     15.13 o 
   4   5  29        0.75      -10.51     17.28 o 
   5   5  29       15.43      -16.25     16.26 o 
   6   5  29        3.32      -40.24     40.24 o 
   0   6  29       45.29       57.55     29.85 o 
   1   6  29       12.58       21.06     15.23 o 
   2   6  29       75.30       18.67     16.83 o 
   3   6  29       13.68        5.80     16.22 o 
   4   6  29       31.84       39.55     18.82 o 
   5   6  29        2.52       20.42     19.97 o 
   1   7  29      192.93      142.42     32.53 o 
   2   7  29       50.83       43.52     19.36 o 
   3   7  29       90.27       99.07     19.33 o 
   4   7  29       75.20       79.82     20.47 o 
   0   8  29      239.59      303.09     48.69 o 
   1   8  29        4.84        8.76     18.04 o 
   2   8  29      165.46      141.78     22.89 o 
   3   8  29      239.05      267.67     27.68 o 
   4   8  29        1.87       32.08     18.30 o 
   1   9  29        7.13       19.60     23.65 o 
   2   9  29       16.73       11.84     23.88 o 
   3   9  29        0.10        4.91     19.05 o 
   0  10  29      437.65      294.13     51.07 o 
   0   0  30      104.65      104.22     30.52 o 
   1   0  30        1.07        4.01     18.06 o 
   2   0  30        0.01        4.09     20.49 o 
   3   0  30      185.30      115.52     26.29 o 
   4   0  30      159.93      134.30     32.71 o 
   5   0  30       27.96       30.90     29.49 o 
   6   0  30      200.44      170.93     78.15 o 
   1   1  30        0.93        6.10     13.90 o 
   2   1  30        1.93        5.49     15.03 o 
   3   1  30        1.33       16.84     15.74 o 
   4   1  30      173.83      170.27     20.75 o 
   5   1  30        9.15       20.96     16.61 o 
   6   1  30      120.94      131.82     22.57 o 
   0   2  30       42.10      106.27     22.62 o 
   1   2  30        0.26       10.02     13.79 o 
   2   2  30        2.27       19.80     15.30 o 
   3   2  30      160.67      158.56     20.17 o 
   4   2  30        2.69       -0.36     14.96 o 
   5   2  30        0.27       -5.47     16.96 o 
   6   2  30       59.33       71.47     21.79 o 
   1   3  30       32.45       40.91     14.80 o 
   2   3  30      426.78      482.76     27.91 o 
   3   3  30       15.33       29.26     16.30 o 
   4   3  30       75.46       65.72     20.35 o 
   5   3  30        1.42      -15.57     17.50 o 
   0   4  30      897.69     1014.27     53.27 o 
   1   4  30        0.09        4.98     13.52 o 
   2   4  30      239.19      247.42     19.75 o 
   3   4  30       26.18       29.61     16.14 o 
   4   4  30        9.93       -1.74     18.46 o 
   5   4  30        0.78      -16.87     16.87 o 
   1   5  30       55.16       65.32     16.40 o 
   2   5  30        0.01      -12.77     12.77 o 
   3   5  30        1.20       16.86     16.80 o 
   4   5  30       20.21       39.15     22.54 o 
   5   5  30        1.05       15.05     23.53 o 
   0   6  30        2.71       23.88     22.34 o 
   1   6  30        7.58      -14.26     14.26 o 
   2   6  30        0.39      -11.80     17.31 o 
   3   6  30        0.00       -7.28     16.37 o 
   4   6  30       69.01       94.77     20.84 o 
   1   7  30       48.79       21.61     18.89 o 
   2   7  30        0.25       -2.58     17.52 o 
   3   7  30        0.00      -18.18     18.84 o 
   4   7  30       91.98      125.78     21.32 o 
   0   8  30      142.25      149.07     43.61 o 
   1   8  30        1.74      -13.77     20.87 o 
   2   8  30       31.55       25.73     19.38 o 
   3   8  30       13.57       14.25     19.06 o 
   1   9  30       19.80       79.44     25.14 o 
   1   1  31      103.35      116.38     18.49 o 
   2   1  31        0.67        7.82     15.33 o 
   3   1  31      106.87      157.44     20.33 o 
   4   1  31       42.66       74.48     18.72 o 
   5   1  31       19.62      -19.05     19.05 o 
   0   2  31       17.26        5.48     17.08 o 
   1   2  31       50.63       61.33     15.97 o 
   2   2  31       49.16       76.97     18.03 o 
   3   2  31      245.18      282.70     25.37 o 
   4   2  31        2.26        2.64     15.74 o 
   5   2  31      197.78      189.78     24.44 o 
   1   3  31      169.24      230.71     19.70 o 
   2   3  31      275.09      320.05     23.09 o 
   3   3  31        9.36        2.09     18.37 o 
   4   3  31      179.55      182.74     25.03 o 
   5   3  31        7.97      -11.12     19.33 o 
   0   4  31       86.30      134.20     28.34 o 
   1   4  31        0.40      -13.24     13.24 o 
   2   4  31       23.83       10.08     15.01 o 
   3   4  31       16.26       40.66     19.83 o 
   4   4  31       36.55       36.57     20.90 o 
   1   5  31       68.85       65.15     16.96 o 
   2   5  31        8.19       -4.32     16.95 o 
   3   5  31       33.27       39.13     18.73 o 
   4   5  31        0.10       -8.46     18.81 o 
   0   6  31       39.02       46.78     24.69 o 
   1   6  31       32.64       30.78     18.97 o 
   2   6  31        5.13       -5.02     17.91 o 
   3   6  31       48.52       46.34     19.06 o 
   1   7  31       99.27      124.23     23.33 o 
   2   7  31        2.98       -4.79     18.90 o 
   0   8  31      219.78      385.02     62.68 o 
   1   8  31       10.89      -13.93     41.79 o 
   0   0  32       18.76       -4.76     24.43 o 
   1   0  32       34.05       18.66     21.94 o 
   2   0  32       36.42       24.36     23.76 o 
   3   0  32        0.42      -17.31     22.36 o 
   4   0  32        6.05      -23.07     23.07 o 
   1   1  32       19.90       12.81     14.62 o 
   2   1  32       58.24       94.41     19.16 o 
   3   1  32       91.62      100.52     19.21 o 
   4   1  32        2.60        0.85     16.48 o 
   0   2  32       38.51        3.93     20.92 o 
   1   2  32      127.41      121.54     18.94 o 
   2   2  32       72.00       65.50     18.71 o 
   3   2  32       69.72       73.68     18.54 o 
   4   2  32        1.77       19.12     20.24 o 
   1   3  32      192.26      222.14     20.69 o 
   2   3  32        3.24       16.11     15.69 o 
   3   3  32        2.06       32.83     17.50 o 
   4   3  32       16.03       18.30     19.78 o 
   0   4  32       73.60      116.70     27.84 o 
   1   4  32       60.19       64.12     17.53 o 
   2   4  32        2.44        2.75     15.78 o 
   3   4  32      165.97       87.00     22.29 o 
   1   5  32       40.32       19.33     16.31 o 
   2   5  32       96.12      100.76     21.07 o 
   3   5  32       78.04       58.16     19.28 o 
   0   6  32        4.22       41.01     24.93 o 
   1   6  32        0.00       -4.52     19.11 o 
   2   6  32       49.00       96.69     30.92 o 
   1   1  33       43.41       60.01     17.36 o 
   2   1  33       26.70       46.05     18.04 o 
   3   1  33        1.29        8.94     16.86 o 
   0   2  33      376.96      498.73     38.19 o 
   1   2  33       11.02       -7.91     14.69 o 
   2   2  33       97.80       91.29     18.63 o 
   3   2  33        0.01        7.36     17.24 o 
   1   3  33       43.63       52.24     16.72 o 
   2   3  33       93.05       65.75     18.55 o 
   0   4  33       49.91       52.64     26.14 o 
   1   4  33       10.01       -1.88     16.27 o 
   2   4  33        4.80       -9.86     18.58 o 
   1   5  33       30.22       51.44     19.91 o 
   0   0  34       16.27       25.03     31.19 o 
   1   0  34      132.84      204.37     28.45 o 
   1   1  34       50.62       25.06     18.11 o 
   0   2  34        3.18        4.39     24.17 o 
   1   2  34       17.70       20.69     16.58 o 
                                                 
